# Supplementary material for: Structure-Guided Glycosylation of Hemagglutinin Enhances Stability and Modulates Immunogenicity of Influenza Vaccines
Source: Vaccines (Basel). 2026 May 15;14(5):443. doi: 10.3390/vaccines14050443 (PMC13211694; doi:10.3390/vaccines14050443)
Supplement: Supplementary file 1 [file vaccines-14-00443-s001.zip]

Archive with 2 entries (2 files):
- vaccines-4240461-supplementary.pdf
- Supplementary Tables.xlsx
