# Supplementary material for: Structure-Guided Glycosylation of Hemagglutinin Enhances Stability and Modulates Immunogenicity of Influenza Vaccines
Source: Vaccines (Basel). 2026 May 15;14(5):443. doi: 10.3390/vaccines14050443 (PMC13211694; doi:10.3390/vaccines14050443)
Supplement: Supplementary file 1 [file vaccines-14-00443-s001.zip › Supplementary Tables.xlsx]

## Sheet: output-IAV-Bcell-1
Table S1: Positive B-cell epitope of influenza download from IEDB.
bcell_iri	structure_iri	linear_sequence	curated_source_antigen	qualitative_measure	assay_names	source_organism_name
IEDB_ASSAY:1003228	IEDB_EPITOPE:73132	WTGVTQN	{'accession': '0704243A', 'name': 'hemagglutinin HA1', 'iri': 'GENPEPT:0704243A', 'starting_position': 127, 'ending_position': 133, 'source_organism_name': 'Influenza A virus', 'source_organism_iri': 'NCBITaxon:11320'}	Positive	qualitative binding|ELISA	Influenza A virus
IEDB_ASSAY:1003251	IEDB_EPITOPE:36931	LKLAT	{'accession': '0704243A', 'name': 'hemagglutinin HA1', 'iri': 'GENPEPT:0704243A', 'starting_position': 314, 'ending_position': 318, 'source_organism_name': 'Influenza A virus', 'source_organism_iri': 'NCBITaxon:11320'}	Positive	qualitative binding|ELISA	Influenza A virus
IEDB_ASSAY:1003348	IEDB_EPITOPE:58783	SKAFSNCYPYDVPDYASL	{'accession': 'P12589.1', 'name': 'Hemagglutinin precursor', 'iri': 'GENPEPT:P12589.1', 'starting_position': 91, 'ending_position': 108, 'source_organism_name': 'Influenza A virus (A/Memphis/6/1986(H3N2)) (Influenza A virus (A/Mem/6/1986(H3N2)))', 'source_organism_iri': 'NCBITaxon:383571'}	Positive	qualitative binding|radio immuno assay (RIA)	Influenza A virus (A/Memphis/6/1986(H3N2)) (Influenza A virus (A/Mem/6/1986(H3N2)))
IEDB_ASSAY:1003432	IEDB_EPITOPE:7734	DCTLIDALLGDPH	{'accession': 'P03449.2', 'name': 'Hemagglutinin', 'iri': 'GENPEPT:P03449.2', 'starting_position': 79, 'ending_position': 91, 'source_organism_name': 'Influenza A virus (A/Memphis/1/1971(H3N2)) (Influenza A virus (A/Memphis/1/71(H3N2)))', 'source_organism_iri': 'NCBITaxon:383586'}	Positive	qualitative binding|ELISA	Influenza A virus (A/Memphis/1/1971(H3N2)) (Influenza A virus (A/Memphis/1/71(H3N2)))
IEDB_ASSAY:1003627	IEDB_EPITOPE:33143	KRGPGSG	{'accession': 'ABF83447.1', 'name': 'hemagglutinin', 'iri': 'GENPEPT:ABF83447.1', 'starting_position': 156, 'ending_position': 162, 'source_organism_name': 'Influenza A virus (A/X-31(H3N2)) (Influenza A virus (A/X31(H3N2)))', 'source_organism_iri': 'NCBITaxon:132504'}	Positive	qualitative binding|ELISA	Influenza A virus (A/X-31(H3N2)) (Influenza A virus (A/X31(H3N2)))
IEDB_ASSAY:1003628	IEDB_EPITOPE:65403	TNQEQTSLYV	{'accession': 'ABF83447.1', 'name': 'hemagglutinin', 'iri': 'GENPEPT:ABF83447.1', 'starting_position': 203, 'ending_position': 212, 'source_organism_name': 'Influenza A virus (A/X-31(H3N2)) (Influenza A virus (A/X31(H3N2)))', 'source_organism_iri': 'NCBITaxon:132504'}	Positive	qualitative binding|ELISA	Influenza A virus (A/X-31(H3N2)) (Influenza A virus (A/X31(H3N2)))
IEDB_ASSAY:1003670	IEDB_EPITOPE:37043	LKTRPILSPLTKGILGFVFTLTVPSERGLQRRRFVQNALNGNGD	{'accession': 'CAA30882.1', 'name': 'M1 protein', 'iri': 'GENPEPT:CAA30882.1', 'starting_position': 46, 'ending_position': 89, 'source_organism_name': 'Influenza A virus (A/WSN/1933(H1N1)) (Influenza A virus (A/WSN/33(H1N1)))', 'source_organism_iri': 'NCBITaxon:382835'}	Positive	qualitative binding|western blot	Influenza A virus (A/WSN/1933(H1N1)) (Influenza A virus (A/WSN/33(H1N1)))
IEDB_ASSAY:1003671	IEDB_EPITOPE:20947	GLIYNRMGAVTTEVAFGLVCATCEQIADSQHRSHRQ	{'accession': 'CAA30882.1', 'name': 'M1 protein', 'iri': 'GENPEPT:CAA30882.1', 'starting_position': 129, 'ending_position': 164, 'source_organism_name': 'Influenza A virus (A/WSN/1933(H1N1)) (Influenza A virus (A/WSN/33(H1N1)))', 'source_organism_iri': 'NCBITaxon:382835'}	Positive	qualitative binding|western blot	Influenza A virus (A/WSN/1933(H1N1)) (Influenza A virus (A/WSN/33(H1N1)))
IEDB_ASSAY:1003682	IEDB_EPITOPE:9707	DPNNMDKAVKLYRKLKREITFHGAKEIALSY	{'accession': 'CAA30882.1', 'name': 'M1 protein', 'iri': 'GENPEPT:CAA30882.1', 'starting_position': 89, 'ending_position': 119, 'source_organism_name': 'Influenza A virus (A/WSN/1933(H1N1)) (Influenza A virus (A/WSN/33(H1N1)))', 'source_organism_iri': 'NCBITaxon:382835'}	Positive	qualitative binding|western blot	Influenza A virus (A/WSN/1933(H1N1)) (Influenza A virus (A/WSN/33(H1N1)))
IEDB_ASSAY:1003702	IEDB_EPITOPE:12856	EKQT	{'accession': 'P03449.2', 'name': 'Hemagglutinin', 'iri': 'GENPEPT:P03449.2', 'starting_position': 341, 'ending_position': 344, 'source_organism_name': 'Influenza A virus (A/Memphis/1/1971(H3N2)) (Influenza A virus (A/Memphis/1/71(H3N2)))', 'source_organism_iri': 'NCBITaxon:383586'}	Positive	qualitative binding|ELISA	Influenza A virus (A/Memphis/1/1971(H3N2)) (Influenza A virus (A/Memphis/1/71(H3N2)))
IEDB_ASSAY:1003707	IEDB_EPITOPE:46443	NVPEKQT	{'accession': 'P03449.2', 'name': 'Hemagglutinin', 'iri': 'GENPEPT:P03449.2', 'starting_position': 338, 'ending_position': 344, 'source_organism_name': 'Influenza A virus (A/Memphis/1/1971(H3N2)) (Influenza A virus (A/Memphis/1/71(H3N2)))', 'source_organism_iri': 'NCBITaxon:383586'}	Positive	qualitative binding|ELISA	Influenza A virus (A/Memphis/1/1971(H3N2)) (Influenza A virus (A/Memphis/1/71(H3N2)))
IEDB_ASSAY:1003784	IEDB_EPITOPE:12285	EGSYPKLKNSYVNK	{'accession': 'SRC133', 'name': 'Hemagglutinin precursor', 'iri': 'ONTIE:0002034', 'starting_position': 172, 'ending_position': 185, 'source_organism_name': 'Influenza A virus (A/Puerto Rico/8/1934(H1N1)) (Influenza A virus (A/PR 8/34 (H1N1)))', 'source_organism_iri': 'NCBITaxon:211044'}	Positive	antibody binding|any method	Influenza A virus (A/Puerto Rico/8/1934(H1N1)) (Influenza A virus (A/PR 8/34 (H1N1)))
IEDB_ASSAY:1003786	IEDB_EPITOPE:12284	EGSYPKLKNSYENK	{'accession': 'AAA58801.1', 'name': 'hemagglutinin', 'iri': 'GENPEPT:AAA58801.1', 'starting_position': 160, 'ending_position': 173, 'source_organism_name': 'Influenza A virus (A/VM113-V1(H1N1))', 'source_organism_iri': 'NCBITaxon:382832'}	Positive	antibody binding|any method	Influenza A virus (A/VM113-V1(H1N1))
IEDB_ASSAY:1003794	IEDB_EPITOPE:75442	YPYDVPDYAS	{'accession': 'ABF83447.1', 'name': 'hemagglutinin', 'iri': 'GENPEPT:ABF83447.1', 'starting_position': 114, 'ending_position': 123, 'source_organism_name': 'Influenza A virus (A/X-31(H3N2)) (Influenza A virus (A/X31(H3N2)))', 'source_organism_iri': 'NCBITaxon:132504'}	Positive	qualitative binding|phage display	Influenza A virus (A/X-31(H3N2)) (Influenza A virus (A/X31(H3N2)))
IEDB_ASSAY:1003795	IEDB_EPITOPE:19527	GFFSRLNWLTKS	{'accession': 'ABF83447.1', 'name': 'hemagglutinin', 'iri': 'GENPEPT:ABF83447.1', 'starting_position': 162, 'ending_position': 173, 'source_organism_name': 'Influenza A virus (A/X-31(H3N2)) (Influenza A virus (A/X31(H3N2)))', 'source_organism_iri': 'NCBITaxon:132504'}	Positive	qualitative binding|phage display	Influenza A virus (A/X-31(H3N2)) (Influenza A virus (A/X31(H3N2)))
IEDB_ASSAY:1003810	IEDB_EPITOPE:55932	RSQQTII	{'accession': '0704243A', 'name': 'hemagglutinin HA1', 'iri': 'GENPEPT:0704243A', 'starting_position': 208, 'ending_position': 214, 'source_organism_name': 'Influenza A virus (A/X-31(H3N2)) (Influenza A virus (A/X31(H3N2)))', 'source_organism_iri': 'NCBITaxon:132504'}	Positive	qualitative binding| hemagglutination inhibition	Influenza A virus (A/X-31(H3N2)) (Influenza A virus (A/X31(H3N2)))
IEDB_ASSAY:1003817	IEDB_EPITOPE:20838	GLFGAIAGFIE	{'accession': 'ABF71860.1', 'name': 'haemagglutinin', 'iri': 'GENPEPT:ABF71860.1', 'starting_position': 345, 'ending_position': 355, 'source_organism_name': 'Influenza A virus (A/USSR/90/1977(H1N1)) (Influenza A virus (A/USSR/90/77 (H1N1)))', 'source_organism_iri': 'NCBITaxon:381516'}	Positive	qualitative binding|radio immuno assay (RIA)	Influenza A virus (A/USSR/90/1977(H1N1)) (Influenza A virus (A/USSR/90/77 (H1N1)))
IEDB_ASSAY:1003860	IEDB_EPITOPE:75441	YPYDVPDYA	{'accession': 'P03436.1', 'name': 'Hemagglutinin', 'iri': 'GENPEPT:P03436.1', 'starting_position': 114, 'ending_position': 122, 'source_organism_name': 'Influenza A virus', 'source_organism_iri': 'NCBITaxon:11320'}	Positive	antibody binding|any method	Influenza A virus
IEDB_ASSAY:1004027	IEDB_EPITOPE:71336	VTGLRNIPSIQSRGLFGAIAGFIEG	{'accession': 'SRC133', 'name': 'Hemagglutinin precursor', 'iri': 'ONTIE:0002034', 'starting_position': 332, 'ending_position': 356, 'source_organism_name': 'Influenza A virus (A/Puerto Rico/8/1934(H1N1))', 'source_organism_iri': 'NCBITaxon:211044'}	Positive	qualitative binding|western blot	Influenza A virus (A/Puerto Rico/8/1934(H1N1)) (Influenza A virus (A/PR 8/34 (H1N1)))
IEDB_ASSAY:1004037	IEDB_EPITOPE:30036	KAYSNCYPYDVPDY	{'accession': 'AAT64865.1', 'name': 'hemagglutinin', 'iri': 'GENPEPT:AAT64865.1', 'starting_position': 108, 'ending_position': 121, 'source_organism_name': 'Influenza A virus (A/Wuhan/359/1995(H3N2)) (Influenza A virus (A/Human/WUHAN/359/1995(H3N2)))', 'source_organism_iri': 'NCBITaxon:63106'}	Positive	qualitative binding|ELISA	Influenza A virus (A/Wuhan/359/1995(H3N2)) (Influenza A virus (A/Human/WUHAN/359/1995(H3N2)))
IEDB_ASSAY:1004048	IEDB_EPITOPE:24006	HHPITDSDQTRLY	{'accession': 'AAB63699.1', 'name': 'hemagglutinin gene', 'iri': 'GENPEPT:AAB63699.1', 'starting_position': 183, 'ending_position': 195, 'source_organism_name': 'Influenza A virus (A/Wuhan/359/1995(H3N2)) (Influenza A virus (A/Human/WUHAN/359/1995(H3N2)))', 'source_organism_iri': 'NCBITaxon:63106'}	Positive	neutralization |biological activity	Influenza A virus (A/Wuhan/359/1995(H3N2)) (Influenza A virus (A/Human/WUHAN/359/1995(H3N2)))
IEDB_ASSAY:1004052	IEDB_EPITOPE:73131	WTGVAQD	{'accession': 'AAT64865.1', 'name': 'hemagglutinin', 'iri': 'GENPEPT:AAT64865.1', 'starting_position': 143, 'ending_position': 149, 'source_organism_name': 'Influenza A virus (A/Wuhan/359/1995(H3N2)) (Influenza A virus (A/Human/WUHAN/359/1995(H3N2)))', 'source_organism_iri': 'NCBITaxon:63106'}	Positive	neutralization |biological activity	Influenza A virus (A/Wuhan/359/1995(H3N2)) (Influenza A virus (A/Human/WUHAN/359/1995(H3N2)))
IEDB_ASSAY:1004087	IEDB_EPITOPE:42487	MRNVPEKQT	{'accession': 'P03449.2', 'name': 'Hemagglutinin', 'iri': 'GENPEPT:P03449.2', 'starting_position': 336, 'ending_position': 344, 'source_organism_name': 'Influenza A virus (A/Memphis/1/1971(H3N2)) (Influenza A virus (A/Memphis/1/71(H3N2)))', 'source_organism_iri': 'NCBITaxon:383586'}	Positive	qualitative binding|inhibition by antigen	Influenza A virus (A/Memphis/1/1971(H3N2)) (Influenza A virus (A/Memphis/1/71(H3N2)))
IEDB_ASSAY:1004095	IEDB_EPITOPE:6798	CPKYVKQNTLKLATGMRNVPEKQT	{'accession': 'P03435.1', 'name': 'Hemagglutinin precursor', 'iri': 'GENPEPT:P03435.1', 'starting_position': 322, 'ending_position': 345, 'source_organism_name': 'Influenza A virus (A/Memphis/1/1971(H3N2)) (Influenza A virus (A/Memphis/1/71(H3N2)))', 'source_organism_iri': 'NCBITaxon:383586'}	Positive	qualitative binding|ELISA	Influenza A virus (A/Memphis/1/1971(H3N2)) (Influenza A virus (A/Memphis/1/71(H3N2)))
IEDB_ASSAY:1004163	IEDB_EPITOPE:57751	SFERFEIFPKE	{'accession': 'SRC133', 'name': 'Hemagglutinin precursor', 'iri': 'ONTIE:0002034', 'starting_position': 127, 'ending_position': 137, 'source_organism_name': 'Influenza A virus (A/Puerto Rico/8/1934(H1N1)) (Influenza A virus (A/PR 8/34 (H1N1)))', 'source_organism_iri': 'NCBITaxon:211044'}	Positive	qualitative binding|radio immuno assay (RIA)	Influenza A virus (A/Puerto Rico/8/1934(H1N1)) (Influenza A virus (A/PR 8/34 (H1N1)))
IEDB_ASSAY:1004165	IEDB_EPITOPE:72805	WLTEKEGSYP	{'accession': 'SRC133', 'name': 'Hemagglutinin precursor', 'iri': 'ONTIE:0002034', 'starting_position': 167, 'ending_position': 176, 'source_organism_name': 'Influenza A virus (A/Puerto Rico/8/1934(H1N1)) (Influenza A virus (A/PR 8/34 (H1N1)))', 'source_organism_iri': 'NCBITaxon:211044'}	Positive	qualitative binding|radio immuno assay (RIA)	Influenza A virus (A/Puerto Rico/8/1934(H1N1)) (Influenza A virus (A/PR 8/34 (H1N1)))
IEDB_ASSAY:1004240	IEDB_EPITOPE:68332	VERSKAFSNCYPYDVPDYASLRS	{'accession': 'P03435.1', 'name': 'Hemagglutinin precursor', 'iri': 'GENPEPT:P03435.1', 'starting_position': 105, 'ending_position': 127, 'source_organism_name': 'Influenza A virus (A/Victoria/3/1975(H3N2)) (Influenza A virus (A/Victoria/3/75(H3N2)))', 'source_organism_iri': 'NCBITaxon:392809'}	Positive	qualitative binding|ELISA	Influenza A virus (A/Victoria/3/1975(H3N2)) (Influenza A virus (A/Victoria/3/75(H3N2)))
IEDB_ASSAY:1004246	IEDB_EPITOPE:23588	HCDGFQNEKWDL	{'accession': 'P03435.1', 'name': 'Hemagglutinin precursor', 'iri': 'GENPEPT:P03435.1', 'starting_position': 92, 'ending_position': 103, 'source_organism_name': 'Influenza A virus (A/Victoria/3/1975(H3N2)) (Influenza A virus (A/Victoria/3/75(H3N2)))', 'source_organism_iri': 'NCBITaxon:392809'}	Positive	qualitative binding|ELISA	Influenza A virus (A/Victoria/3/1975(H3N2)) (Influenza A virus (A/Victoria/3/75(H3N2)))
IEDB_ASSAY:1004249	IEDB_EPITOPE:17504	FQNEKWDL	{'accession': 'P03435.1', 'name': 'Hemagglutinin precursor', 'iri': 'GENPEPT:P03435.1', 'starting_position': 96, 'ending_position': 103, 'source_organism_name': 'Influenza A virus (A/Victoria/3/1975(H3N2)) (Influenza A virus (A/Victoria/3/75(H3N2)))', 'source_organism_iri': 'NCBITaxon:392809'}	Positive	qualitative binding|ELISA	Influenza A virus (A/Victoria/3/1975(H3N2)) (Influenza A virus (A/Victoria/3/75(H3N2)))
IEDB_ASSAY:1004255	IEDB_EPITOPE:34286	KWDLFVERSK	{'accession': 'P03435.1', 'name': 'Hemagglutinin precursor', 'iri': 'GENPEPT:P03435.1', 'starting_position': 100, 'ending_position': 109, 'source_organism_name': 'Influenza A virus (A/Victoria/3/1975(H3N2)) (Influenza A virus (A/Victoria/3/75(H3N2)))', 'source_organism_iri': 'NCBITaxon:392809'}	Positive	qualitative binding|ELISA	Influenza A virus (A/Victoria/3/1975(H3N2)) (Influenza A virus (A/Victoria/3/75(H3N2)))
IEDB_ASSAY:1004385	IEDB_EPITOPE:73601	YDVPDYAS	{'accession': 'P03435.1', 'name': 'Hemagglutinin precursor', 'iri': 'GENPEPT:P03435.1', 'starting_position': 117, 'ending_position': 124, 'source_organism_name': 'Influenza A virus (A/Victoria/3/1975(H3N2)) (Influenza A virus (A/Victoria/3/75(H3N2)))', 'source_organism_iri': 'NCBITaxon:392809'}	Positive	3D structure|x-ray crystallography|angstroms	Influenza A virus (A/Victoria/3/1975(H3N2)) (Influenza A virus (A/Victoria/3/75(H3N2)))
IEDB_ASSAY:1004543	IEDB_EPITOPE:22993	GVHHPSTNQEQTSLYVQASGRVTV	{'accession': '0704243A', 'name': 'hemagglutinin HA1', 'iri': 'GENPEPT:0704243A', 'starting_position': 181, 'ending_position': 204, 'source_organism_name': 'Influenza A virus (A/X-31(H3N2)) (Influenza A virus (A/X31(H3N2)))', 'source_organism_iri': 'NCBITaxon:132504'}	Positive	qualitative binding|radio immuno assay (RIA)	Influenza A virus (A/X-31(H3N2)) (Influenza A virus (A/X31(H3N2)))
IEDB_ASSAY:1004816	IEDB_EPITOPE:71335	VTGLRNIPSIQSR	{'accession': 'P03452', 'name': 'Hemagglutinin precursor', 'iri': 'GENPEPT:P03452', 'starting_position': 332, 'ending_position': 344, 'source_organism_name': 'Influenza A virus (A/Puerto Rico/8/1934(H1N1)) (Influenza A virus (A/PR 8/34 (H1N1)))', 'source_organism_iri': 'NCBITaxon:211044'}	Positive	qualitative binding|ELISA	Influenza A virus (A/Puerto Rico/8/1934(H1N1)) (Influenza A virus (A/PR 8/34 (H1N1)))
IEDB_ASSAY:1004837	IEDB_EPITOPE:42596	MSLLTEVETPIRNEWGCRCNDSSD	{'accession': 'CAA30883.1', 'name': 'M2 protein', 'iri': 'GENPEPT:CAA30883.1', 'starting_position': 1, 'ending_position': 24, 'source_organism_name': 'Influenza A virus (A/WSN/1933(H1N1))', 'source_organism_iri': 'NCBITaxon:382835'}	Positive	qualitative binding|immunoprecipitation	Influenza A virus (A/WSN/1933(H1N1)) (Influenza A virus (A/WSN/33(H1N1)))
IEDB_ASSAY:1005256	IEDB_EPITOPE:3086	AMEQMAGSSEQAAEAMEVASQARQMVQAMRTIGTHPSSS	{'accession': 'P03485.1', 'name': 'Matrix protein 1', 'iri': 'UNIPROT:P03485.1', 'starting_position': 188, 'ending_position': 226, 'source_organism_name': 'Influenza A virus (A/Puerto Rico/8/1934(H1N1)) (Influenza A virus (A/PR 8/34 (H1N1)))', 'source_organism_iri': 'NCBITaxon:211044'}	Positive	qualitative binding|western blot	Influenza A virus (A/Puerto Rico/8/1934(H1N1)) (Influenza A virus (A/PR 8/34 (H1N1)))
IEDB_ASSAY:1005801	IEDB_EPITOPE:23590	HCDGFQNEKWDLFVERSKAFSNCYPYDVPDYASLRS	{'accession': 'P03435.1', 'name': 'Hemagglutinin precursor', 'iri': 'GENPEPT:P03435.1', 'starting_position': 92, 'ending_position': 127, 'source_organism_name': 'Influenza A virus (A/X-47(H3N2)) (Influenza A virus (A/Victoria/3/75(H3N2)) x (A/PR/8/34(H1N1)))', 'source_organism_iri': 'NCBITaxon:380905'}	Positive	qualitative binding|ELISA	Influenza A virus (A/X-47(H3N2)) (Influenza A virus (A/Victoria/3/75(H3N2)) x (A/PR/8/34(H1N1)))
IEDB_ASSAY:1007776	IEDB_EPITOPE:20583	GKICNNPHRILDGIDCTLID	{'accession': 'ABF83447.1', 'name': 'hemagglutinin', 'iri': 'GENPEPT:ABF83447.1', 'starting_position': 65, 'ending_position': 84, 'source_organism_name': 'Influenza A virus (A/X-31(H3N2)) (Influenza A virus (A/X31(H3N2)))', 'source_organism_iri': 'NCBITaxon:132504'}	Positive	qualitative binding|ELISA	Influenza A virus (A/X-31(H3N2)) (Influenza A virus (A/X31(H3N2)))
IEDB_ASSAY:1008057	IEDB_EPITOPE:7428	CYPYDVPDY	{'accession': 'P03435.1', 'name': 'Hemagglutinin precursor', 'iri': 'GENPEPT:P03435.1', 'starting_position': 114, 'ending_position': 122, 'source_organism_name': 'Influenza A virus (A/Victoria/3/1975(H3N2)) (Influenza A virus (A/Victoria/3/75(H3N2)))', 'source_organism_iri': 'NCBITaxon:392809'}	Positive	qualitative binding|immunoprecipitation	Influenza A virus (A/Victoria/3/1975(H3N2)) (Influenza A virus (A/Victoria/3/75(H3N2)))
IEDB_ASSAY:1008058	IEDB_EPITOPE:35073	LCLGHHAVPNGTLVKTITNDQIEVTNATELVQSSSTGKI	{'accession': 'P03435.1', 'name': 'Hemagglutinin precursor', 'iri': 'GENPEPT:P03435.1', 'starting_position': 30, 'ending_position': 68, 'source_organism_name': 'Influenza A virus (A/Victoria/3/1975(H3N2)) (Influenza A virus (A/Victoria/3/75(H3N2)))', 'source_organism_iri': 'NCBITaxon:392809'}	Positive	qualitative binding|immunoprecipitation	Influenza A virus (A/Victoria/3/1975(H3N2)) (Influenza A virus (A/Victoria/3/75(H3N2)))
IEDB_ASSAY:1008059	IEDB_EPITOPE:61106	SSIMRSDAPIGTCSSECITPNGSIPNDKPFQNVNKIT	{'accession': 'P03435.1', 'name': 'Hemagglutinin precursor', 'iri': 'GENPEPT:P03435.1', 'starting_position': 282, 'ending_position': 318, 'source_organism_name': 'Influenza A virus (A/Victoria/3/1975(H3N2)) (Influenza A virus (A/Victoria/3/75(H3N2)))', 'source_organism_iri': 'NCBITaxon:392809'}	Positive	qualitative binding|immunoprecipitation	Influenza A virus (A/Victoria/3/1975(H3N2)) (Influenza A virus (A/Victoria/3/75(H3N2)))
IEDB_ASSAY:1008060	IEDB_EPITOPE:20723	GKVTVSTKRSQQTIIPNVGSRPWVRGL	{'accession': 'P03435.1', 'name': 'Hemagglutinin precursor', 'iri': 'GENPEPT:P03435.1', 'starting_position': 217, 'ending_position': 243, 'source_organism_name': 'Influenza A virus (A/Victoria/3/1975(H3N2)) (Influenza A virus (A/Victoria/3/75(H3N2)))', 'source_organism_iri': 'NCBITaxon:392809'}	Positive	qualitative binding|immunoprecipitation	Influenza A virus (A/Victoria/3/1975(H3N2)) (Influenza A virus (A/Victoria/3/75(H3N2)))
IEDB_ASSAY:1008061	IEDB_EPITOPE:45784	NSDKLYIWGVHHPSTDKEQTNLYV	{'accession': 'P03435.1', 'name': 'Hemagglutinin precursor', 'iri': 'GENPEPT:P03435.1', 'starting_position': 190, 'ending_position': 213, 'source_organism_name': 'Influenza A virus (A/Victoria/3/1975(H3N2)) (Influenza A virus (A/Victoria/3/75(H3N2)))', 'source_organism_iri': 'NCBITaxon:392809'}	Positive	qualitative binding|immunoprecipitation	Influenza A virus (A/Victoria/3/1975(H3N2)) (Influenza A virus (A/Victoria/3/75(H3N2)))
IEDB_ASSAY:1008062	IEDB_EPITOPE:65289	TNATELVQSSSTGKICNNPHRILDGIN	{'accession': 'P03435.1', 'name': 'Hemagglutinin precursor', 'iri': 'GENPEPT:P03435.1', 'starting_position': 54, 'ending_position': 80, 'source_organism_name': 'Influenza A virus (A/Victoria/3/1975(H3N2)) (Influenza A virus (A/Victoria/3/75(H3N2)))', 'source_organism_iri': 'NCBITaxon:392809'}	Positive	qualitative binding|immunoprecipitation	Influenza A virus (A/Victoria/3/1975(H3N2)) (Influenza A virus (A/Victoria/3/75(H3N2)))
IEDB_ASSAY:1008063	IEDB_EPITOPE:50490	QDLPGNDNNSTATLC	{'accession': 'P03435.1', 'name': 'Hemagglutinin precursor', 'iri': 'GENPEPT:P03435.1', 'starting_position': 17, 'ending_position': 31, 'source_organism_name': 'Influenza A virus (A/Victoria/3/1975(H3N2)) (Influenza A virus (A/Victoria/3/75(H3N2)))', 'source_organism_iri': 'NCBITaxon:392809'}	Positive	qualitative binding|immunoprecipitation	Influenza A virus (A/Victoria/3/1975(H3N2)) (Influenza A virus (A/Victoria/3/75(H3N2)))
IEDB_ASSAY:1008064	IEDB_EPITOPE:50492	QDLPGNDNNSTATLCLGHHAVPNGTLVKTITNDQIEVTN	{'accession': 'P03435.1', 'name': 'Hemagglutinin precursor', 'iri': 'GENPEPT:P03435.1', 'starting_position': 17, 'ending_position': 55, 'source_organism_name': 'Influenza A virus (A/Victoria/3/1975(H3N2)) (Influenza A virus (A/Victoria/3/75(H3N2)))', 'source_organism_iri': 'NCBITaxon:392809'}	Positive	qualitative binding|immunoprecipitation	Influenza A virus (A/Victoria/3/1975(H3N2)) (Influenza A virus (A/Victoria/3/75(H3N2)))
IEDB_ASSAY:1008559	IEDB_EPITOPE:10850	DYASLRSLVASSGTLEFINEGFNWTGVTQNGGSSAC	{'accession': 'P03435.1', 'name': 'Hemagglutinin precursor', 'iri': 'GENPEPT:P03435.1', 'starting_position': 121, 'ending_position': 156, 'source_organism_name': 'Influenza A virus (A/Victoria/3/1975(H3N2)) (Influenza A virus (A/Victoria/3/75(H3N2)))', 'source_organism_iri': 'NCBITaxon:392809'}	Positive	qualitative binding|ELISA	Influenza A virus (A/Victoria/3/1975(H3N2)) (Influenza A virus (A/Victoria/3/75(H3N2)))
IEDB_ASSAY:1008587	IEDB_EPITOPE:6799	CPKYVKQNTLKLATGMRNVPEKQTR	{'accession': 'P03435.1', 'name': 'Hemagglutinin precursor', 'iri': 'GENPEPT:P03435.1', 'starting_position': 322, 'ending_position': 346, 'source_organism_name': 'Influenza A virus (A/Victoria/3/1975(H3N2)) (Influenza A virus (A/Victoria/3/75(H3N2)))', 'source_organism_iri': 'NCBITaxon:392809'}	Positive	qualitative binding|ELISA	Influenza A virus (A/Victoria/3/1975(H3N2)) (Influenza A virus (A/Victoria/3/75(H3N2)))
IEDB_ASSAY:1008597	IEDB_EPITOPE:50491	QDLPGNDNNSTATLCLGHHAVPNGTLVKTITNDQIE	{'accession': 'P03435.1', 'name': 'Hemagglutinin precursor', 'iri': 'GENPEPT:P03435.1', 'starting_position': 17, 'ending_position': 52, 'source_organism_name': 'Influenza A virus (A/Victoria/3/1975(H3N2)) (Influenza A virus (A/Victoria/3/75(H3N2)))', 'source_organism_iri': 'NCBITaxon:392809'}	Positive	qualitative binding|ELISA	Influenza A virus (A/Victoria/3/1975(H3N2)) (Influenza A virus (A/Victoria/3/75(H3N2)))
IEDB_ASSAY:1008601	IEDB_EPITOPE:6570	CLGHHAVPNGTLVKTITNDQIEVTNATELVQSSSTGKIC	{'accession': 'P03435.1', 'name': 'Hemagglutinin precursor', 'iri': 'GENPEPT:P03435.1', 'starting_position': 31, 'ending_position': 69, 'source_organism_name': 'Influenza A virus (A/Victoria/3/1975(H3N2)) (Influenza A virus (A/Victoria/3/75(H3N2)))', 'source_organism_iri': 'NCBITaxon:392809'}	Positive	qualitative binding|ELISA	Influenza A virus (A/Victoria/3/1975(H3N2)) (Influenza A virus (A/Victoria/3/75(H3N2)))
IEDB_ASSAY:1008605	IEDB_EPITOPE:43321	NATELVQSSSTGKICNNPHRILDGINC	{'accession': 'P03435.1', 'name': 'Hemagglutinin precursor', 'iri': 'GENPEPT:P03435.1', 'starting_position': 55, 'ending_position': 81, 'source_organism_name': 'Influenza A virus (A/Victoria/3/1975(H3N2)) (Influenza A virus (A/Victoria/3/75(H3N2)))', 'source_organism_iri': 'NCBITaxon:392809'}	Positive	qualitative binding|ELISA	Influenza A virus (A/Victoria/3/1975(H3N2)) (Influenza A virus (A/Victoria/3/75(H3N2)))
IEDB_ASSAY:1008609	IEDB_EPITOPE:6712	CNNPHRIL	{'accession': 'P03435.1', 'name': 'Hemagglutinin precursor', 'iri': 'GENPEPT:P03435.1', 'starting_position': 69, 'ending_position': 76, 'source_organism_name': 'Influenza A virus (A/Victoria/3/1975(H3N2)) (Influenza A virus (A/Victoria/3/75(H3N2)))', 'source_organism_iri': 'NCBITaxon:392809'}	Positive	qualitative binding|ELISA	Influenza A virus (A/Victoria/3/1975(H3N2)) (Influenza A virus (A/Victoria/3/75(H3N2)))
IEDB_ASSAY:1008613	IEDB_EPITOPE:6713	CNNPHRILDGINC	{'accession': 'P03435.1', 'name': 'Hemagglutinin precursor', 'iri': 'GENPEPT:P03435.1', 'starting_position': 69, 'ending_position': 81, 'source_organism_name': 'Influenza A virus (A/Victoria/3/1975(H3N2)) (Influenza A virus (A/Victoria/3/75(H3N2)))', 'source_organism_iri': 'NCBITaxon:392809'}	Positive	qualitative binding|ELISA	Influenza A virus (A/Victoria/3/1975(H3N2)) (Influenza A virus (A/Victoria/3/75(H3N2)))
IEDB_ASSAY:1008617	IEDB_EPITOPE:6714	CNNPHRILDGINCTLIDALLGDPHCDGFQNEKWDL	{'accession': 'P03435.1', 'name': 'Hemagglutinin precursor', 'iri': 'GENPEPT:P03435.1', 'starting_position': 69, 'ending_position': 103, 'source_organism_name': 'Influenza A virus (A/Victoria/3/1975(H3N2)) (Influenza A virus (A/Victoria/3/75(H3N2)))', 'source_organism_iri': 'NCBITaxon:392809'}	Positive	qualitative binding|ELISA	Influenza A virus (A/Victoria/3/1975(H3N2)) (Influenza A virus (A/Victoria/3/75(H3N2)))
IEDB_ASSAY:1008621	IEDB_EPITOPE:23587	HCDGFQNE	{'accession': 'P03435.1', 'name': 'Hemagglutinin precursor', 'iri': 'GENPEPT:P03435.1', 'starting_position': 92, 'ending_position': 99, 'source_organism_name': 'Influenza A virus (A/Victoria/3/1975(H3N2)) (Influenza A virus (A/Victoria/3/75(H3N2)))', 'source_organism_iri': 'NCBITaxon:392809'}	Positive	qualitative binding|ELISA	Influenza A virus (A/Victoria/3/1975(H3N2)) (Influenza A virus (A/Victoria/3/75(H3N2)))
IEDB_ASSAY:1008625	IEDB_EPITOPE:23589	HCDGFQNEKWDLFVE	{'accession': 'P03435.1', 'name': 'Hemagglutinin precursor', 'iri': 'GENPEPT:P03435.1', 'starting_position': 92, 'ending_position': 106, 'source_organism_name': 'Influenza A virus (A/Victoria/3/1975(H3N2)) (Influenza A virus (A/Victoria/3/75(H3N2)))', 'source_organism_iri': 'NCBITaxon:392809'}	Positive	qualitative binding|ELISA	Influenza A virus (A/Victoria/3/1975(H3N2)) (Influenza A virus (A/Victoria/3/75(H3N2)))
IEDB_ASSAY:1008638	IEDB_EPITOPE:23173	GVTQNGGSSACKRGPDSGFFSR	{'accession': 'P03435.1', 'name': 'Hemagglutinin precursor', 'iri': 'GENPEPT:P03435.1', 'starting_position': 146, 'ending_position': 167, 'source_organism_name': 'Influenza A virus (A/Victoria/3/1975(H3N2)) (Influenza A virus (A/Victoria/3/75(H3N2)))', 'source_organism_iri': 'NCBITaxon:392809'}	Positive	qualitative binding|ELISA	Influenza A virus (A/Victoria/3/1975(H3N2)) (Influenza A virus (A/Victoria/3/75(H3N2)))
IEDB_ASSAY:1008642	IEDB_EPITOPE:65899	TQNGGSSACKRGPDS	{'accession': 'P03435.1', 'name': 'Hemagglutinin precursor', 'iri': 'GENPEPT:P03435.1', 'starting_position': 148, 'ending_position': 162, 'source_organism_name': 'Influenza A virus (A/Victoria/3/1975(H3N2)) (Influenza A virus (A/Victoria/3/75(H3N2)))', 'source_organism_iri': 'NCBITaxon:392809'}	Positive	qualitative binding|ELISA	Influenza A virus (A/Victoria/3/1975(H3N2)) (Influenza A virus (A/Victoria/3/75(H3N2)))
IEDB_ASSAY:1008646	IEDB_EPITOPE:6516	CKRGPDSG	{'accession': 'P03435.1', 'name': 'Hemagglutinin precursor', 'iri': 'GENPEPT:P03435.1', 'starting_position': 156, 'ending_position': 163, 'source_organism_name': 'Influenza A virus (A/Victoria/3/1975(H3N2)) (Influenza A virus (A/Victoria/3/75(H3N2)))', 'source_organism_iri': 'NCBITaxon:392809'}	Positive	qualitative binding|ELISA	Influenza A virus (A/Victoria/3/1975(H3N2)) (Influenza A virus (A/Victoria/3/75(H3N2)))
IEDB_ASSAY:1008650	IEDB_EPITOPE:6517	CKRGPDSGFFSRLNWLY	{'accession': 'P03435.1', 'name': 'Hemagglutinin precursor', 'iri': 'GENPEPT:P03435.1', 'starting_position': 156, 'ending_position': 172, 'source_organism_name': 'Influenza A virus (A/Victoria/3/1975(H3N2)) (Influenza A virus (A/Victoria/3/75(H3N2)))', 'source_organism_iri': 'NCBITaxon:392809'}	Positive	qualitative binding|ELISA	Influenza A virus (A/Victoria/3/1975(H3N2)) (Influenza A virus (A/Victoria/3/75(H3N2)))
IEDB_ASSAY:1008654	IEDB_EPITOPE:6518	CKRGPDSGFFSRLNWLYKSGSTYPVQNVTMPNNDNS	{'accession': 'P03435.1', 'name': 'Hemagglutinin precursor', 'iri': 'GENPEPT:P03435.1', 'starting_position': 156, 'ending_position': 191, 'source_organism_name': 'Influenza A virus (A/Victoria/3/1975(H3N2)) (Influenza A virus (A/Victoria/3/75(H3N2)))', 'source_organism_iri': 'NCBITaxon:392809'}	Positive	qualitative binding|ELISA	Influenza A virus (A/Victoria/3/1975(H3N2)) (Influenza A virus (A/Victoria/3/75(H3N2)))
IEDB_ASSAY:1008658	IEDB_EPITOPE:45783	NSDKLYIWGVHHPSTDKEQTNLY	{'accession': 'P03435.1', 'name': 'Hemagglutinin precursor', 'iri': 'GENPEPT:P03435.1', 'starting_position': 190, 'ending_position': 212, 'source_organism_name': 'Influenza A virus (A/Victoria/3/1975(H3N2)) (Influenza A virus (A/Victoria/3/75(H3N2)))', 'source_organism_iri': 'NCBITaxon:392809'}	Positive	qualitative binding|ELISA	Influenza A virus (A/Victoria/3/1975(H3N2)) (Influenza A virus (A/Victoria/3/75(H3N2)))
IEDB_ASSAY:1008662	IEDB_EPITOPE:24009	HHPSTDKEQTNLY	{'accession': 'P03435.1', 'name': 'Hemagglutinin precursor', 'iri': 'GENPEPT:P03435.1', 'starting_position': 200, 'ending_position': 212, 'source_organism_name': 'Influenza A virus (A/Victoria/3/1975(H3N2)) (Influenza A virus (A/Victoria/3/75(H3N2)))', 'source_organism_iri': 'NCBITaxon:392809'}	Positive	qualitative binding|ELISA	Influenza A virus (A/Victoria/3/1975(H3N2)) (Influenza A virus (A/Victoria/3/75(H3N2)))
IEDB_ASSAY:1008690	IEDB_EPITOPE:62335	SVSSFERFEIFPK	{'accession': 'SRC133', 'name': 'Hemagglutinin precursor', 'iri': 'ONTIE:0002034', 'starting_position': 124, 'ending_position': 136, 'source_organism_name': 'Influenza A virus', 'source_organism_iri': 'NCBITaxon:11320'}	Positive	antibody binding|any method	Influenza A virus
IEDB_ASSAY:1069316	IEDB_EPITOPE:15687	FESTGNLI	{'accession': 'P03451.1', 'name': 'Hemagglutinin precursor', 'iri': 'GENPEPT:P03451.1', 'starting_position': 255, 'ending_position': 262, 'source_organism_name': 'Influenza A virus', 'source_organism_iri': 'NCBITaxon:11320'}	Positive	qualitative binding|ELISA	Influenza A virus
IEDB_ASSAY:12394278	IEDB_EPITOPE:1322291	NAELLVL	{'accession': 'AGY14522.1', 'name': 'hemagglutinin', 'iri': 'GENPEPT:AGY14522.1', 'starting_position': 433, 'ending_position': 439, 'source_organism_name': 'Influenza A virus (A/chicken/Anhui/BRI99/2016(H9N2))', 'source_organism_iri': None}	Positive	qualitative binding|immuno staining	Influenza A virus (A/chicken/Anhui/BRI99/2016(H9N2))
IEDB_ASSAY:12394438	IEDB_EPITOPE:1322070	MSLLTEVETPTRNEWECRCSDSSDPLVVAAS	{'accession': 'ACZ36808.1', 'name': 'matrix protein 2 [Influenza A virus (A/chicken/Yamaguchi/7/2004(H5N1))]', 'iri': 'GENPEPT:ACZ36808.1', 'starting_position': 1, 'ending_position': 31, 'source_organism_name': 'Influenza A virus (A/chicken/Yamaguchi/7/2004(H5N1))', 'source_organism_iri': 'NCBITaxon:266093'}	Positive	neutralization |biological activity	Influenza A virus (A/chicken/Yamaguchi/7/2004(H5N1))
IEDB_ASSAY:1242946	IEDB_EPITOPE:39887	LTEVETPIRNEWG	{'accession': 'P06821.1', 'name': 'Matrix protein 2', 'iri': 'UNIPROT:P06821.1', 'starting_position': 4, 'ending_position': 16, 'source_organism_name': 'Influenza A virus (A/Puerto Rico/8/1934(H1N1)) (Influenza A virus (A/PR 8/34 (H1N1)))', 'source_organism_iri': 'NCBITaxon:211044'}	Positive	qualitative binding|inhibition by antigen	Influenza A virus (A/Puerto Rico/8/1934(H1N1)) (Influenza A virus (A/PR 8/34 (H1N1)))
IEDB_ASSAY:1244056	IEDB_EPITOPE:67436	TYQRTRALV	{'accession': 'SRC124', 'name': 'Nucleoprotein', 'iri': 'ONTIE:0002033', 'starting_position': 147, 'ending_position': 155, 'source_organism_name': 'Influenza A virus (A/Puerto Rico/8/1934(H1N1)) (Influenza A virus (A/PR 8/34 (H1N1)))', 'source_organism_iri': 'NCBITaxon:211044'}	Positive	qualitative binding|ELISA	Influenza A virus (A/Puerto Rico/8/1934(H1N1)) (Influenza A virus (A/PR 8/34 (H1N1)))
IEDB_ASSAY:12493035	IEDB_EPITOPE:59318	SLLTEVETPIRNEWGCRCNDSSD	{'accession': 'CAA30889.1', 'name': 'M2 protein', 'iri': 'GENPEPT:CAA30889.1', 'starting_position': 2, 'ending_position': 24, 'source_organism_name': 'Influenza A virus', 'source_organism_iri': 'NCBITaxon:11320'}	Positive	qualitative binding|ELISA	Influenza A virus
IEDB_ASSAY:12590855	IEDB_EPITOPE:1336093	KVDDGFLDIWTYNAELLVLLENERTLDYHDSNVKNLYEKVRSQLKNN	{'accession': 'ADU02154.1', 'name': 'hemagglutinin', 'iri': 'GENPEPT:ADU02154.1', 'starting_position': 427, 'ending_position': 473, 'source_organism_name': 'H1N1 subtype (H1N1)', 'source_organism_iri': 'NCBITaxon:114727'}	Positive	qualitative binding|ELISA	H1N1 subtype (H1N1)
IEDB_ASSAY:12590866	IEDB_EPITOPE:1336092	KVDDGFIDIWTYNAE	{'accession': 'ACJ25168.1', 'name': 'hemagglutinin', 'iri': 'GENPEPT:ACJ25168.1', 'starting_position': 426, 'ending_position': 440, 'source_organism_name': 'H1N1 subtype (H1N1)', 'source_organism_iri': 'NCBITaxon:114727'}	Positive-Low	qualitative binding|ELISA	H1N1 subtype (H1N1)
IEDB_ASSAY:12590868	IEDB_EPITOPE:1336234	WTYNAELLVLLENER	{'accession': 'ADU02154.1', 'name': 'hemagglutinin', 'iri': 'GENPEPT:ADU02154.1', 'starting_position': 436, 'ending_position': 450, 'source_organism_name': 'H1N1 subtype (H1N1)', 'source_organism_iri': 'NCBITaxon:114727'}	Positive	qualitative binding|ELISA	H1N1 subtype (H1N1)
IEDB_ASSAY:12590886	IEDB_EPITOPE:1336216	VKNLYEKVKSQLKNN	{'accession': 'P03452.2', 'name': 'Hemagglutinin', 'iri': 'UNIPROT:P03452.2', 'starting_position': 458, 'ending_position': 472, 'source_organism_name': 'H1N1 subtype (H1N1)', 'source_organism_iri': 'NCBITaxon:114727'}	Positive	qualitative binding|ELISA	H1N1 subtype (H1N1)
IEDB_ASSAY:12590894	IEDB_EPITOPE:1336217	VKNLYEKVRSQLKNN	{'accession': 'ADU02154.1', 'name': 'hemagglutinin', 'iri': 'GENPEPT:ADU02154.1', 'starting_position': 459, 'ending_position': 473, 'source_organism_name': 'H1N1 subtype (H1N1)', 'source_organism_iri': 'NCBITaxon:114727'}	Positive-Low	qualitative binding|ELISA	H1N1 subtype (H1N1)
IEDB_ASSAY:12590899	IEDB_EPITOPE:1336014	DIWTYNAELLVLLENERTL	{'accession': 'ADU02154.1', 'name': 'hemagglutinin', 'iri': 'GENPEPT:ADU02154.1', 'starting_position': 434, 'ending_position': 452, 'source_organism_name': 'H1N1 subtype (H1N1)', 'source_organism_iri': 'NCBITaxon:114727'}	Positive	qualitative binding|ELISA	H1N1 subtype (H1N1)
IEDB_ASSAY:1268160	IEDB_EPITOPE:42597	MSLLTEVETPIRNEWGCRCNGSSD	{'accession': 'P06821.1', 'name': 'Matrix protein 2', 'iri': 'UNIPROT:P06821.1', 'starting_position': 1, 'ending_position': 24, 'source_organism_name': 'Influenza A virus (A/Puerto Rico/8/1934(H1N1)) (Influenza A virus (A/PR 8/34 (H1N1)))', 'source_organism_iri': 'NCBITaxon:211044'}	Positive	qualitative binding|ELISA	Influenza A virus (A/Puerto Rico/8/1934(H1N1)) (Influenza A virus (A/PR 8/34 (H1N1)))
IEDB_ASSAY:1271878	IEDB_EPITOPE:42595	MSLLTEVETLTRNGWGCRCSDSSD	{'accession': 'AAF74335.1', 'name': 'matrix protein 2', 'iri': 'GENPEPT:AAF74335.1', 'starting_position': 1, 'ending_position': 24, 'source_organism_name': 'Influenza A virus (A/Hong Kong/483/1997(H5N1)) (Influenza A Virus (A/Hong Kong/483/97(H5N1)))', 'source_organism_iri': 'NCBITaxon:88104'}	Positive	survival from pathogen challenge|in vivo assay	Influenza A virus (A/Hong Kong/483/1997(H5N1)) (Influenza A Virus (A/Hong Kong/483/97(H5N1)))
IEDB_ASSAY:1271880	IEDB_EPITOPE:42594	MSLLTEVETLTRNGWECKCRDSSD	{'accession': 'NP_859035.1', 'name': 'matrix protein 2', 'iri': 'GENPEPT:NP_859035.1', 'starting_position': 1, 'ending_position': 24, 'source_organism_name': 'Influenza A virus (A/Hong Kong/1073/99(H9N2))', 'source_organism_iri': 'NCBITaxon:130760'}	Positive	survival from pathogen challenge|in vivo assay	Influenza A virus (A/Hong Kong/1073/99(H9N2))
IEDB_ASSAY:12800835	IEDB_EPITOPE:1338433	IAPLQLGKCNIA	{'accession': 'NP_040980.1', 'name': 'haemagglutinin [Influenza A virus (A/Puerto Rico/8/1934(H1N1))]', 'iri': 'GENPEPT:NP_040980.1', 'starting_position': 64, 'ending_position': 75, 'source_organism_name': 'Influenza A virus (A/Puerto Rico/8/1934(H1N1)) (Influenza A virus (A/PR 8/34 (H1N1)))', 'source_organism_iri': 'NCBITaxon:211044'}	Positive	neutralization |biological activity	Influenza A virus (A/Puerto Rico/8/1934(H1N1)) (Influenza A virus (A/PR 8/34 (H1N1)))
IEDB_ASSAY:1329626	IEDB_EPITOPE:37782	LLSDTDNAAFPQMTKSYKNT	{'accession': 'Q82794', 'name': 'L protein', 'iri': 'GENPEPT:Q82794', 'starting_position': 161, 'ending_position': 180, 'source_organism_name': 'Influenza A virus (A/FPV/Dutch/1927(H7N7)) (Influenza A virus (A/FPV/Dutch/27(H7N7)))', 'source_organism_iri': 'NCBITaxon:260806'}	Positive	qualitative binding|ELISA	Influenza A virus (A/FPV/Dutch/1927(H7N7)) (Influenza A virus (A/FPV/Dutch/27(H7N7)))
IEDB_ASSAY:1329667	IEDB_EPITOPE:37810	LLSNTDNASFPQMTKSYKNT	{'accession': 'SRC133', 'name': 'Hemagglutinin precursor', 'iri': 'ONTIE:0002034', 'starting_position': None, 'ending_position': None, 'source_organism_name': 'Influenza A virus (A/chicken/Rostock/8/1934(H7N1)) (Influenza A virus (A/FPV/Rostock/1934(H7N1)))', 'source_organism_iri': 'NCBITaxon:392810'}	Positive	qualitative binding|ELISA	Influenza A virus (A/chicken/Rostock/8/1934(H7N1)) (Influenza A virus (A/FPV/Rostock/1934(H7N1)))
IEDB_ASSAY:13690278	IEDB_EPITOPE:1347863	TAA	{'accession': 'ARG44098.1', 'name': 'hemagglutinin [Influenza A virus (A/chicken/Guangdong/GD15/2016(H7N9))]', 'iri': 'GENPEPT:ARG44098.1', 'starting_position': 377, 'ending_position': 379, 'source_organism_name': 'Influenza A virus (A/chicken/Guangdong/GD15/2016(H7N9)) (Influenza A virus (A/chicken/Guangdong/GD15/2017(H7N9)))', 'source_organism_iri': 'NCBITaxon:1968303'}	Positive	qualitative binding|ELISA	Influenza A virus (A/chicken/Guangdong/GD15/2016(H7N9)) (Influenza A virus (A/chicken/Guangdong/GD15/2017(H7N9)))
IEDB_ASSAY:1370632	IEDB_EPITOPE:48240	PKYVKQNTLKLATGMRNVPEKQT	{'accession': '0704243A', 'name': 'hemagglutinin HA1', 'iri': 'GENPEPT:0704243A', 'starting_position': 306, 'ending_position': 328, 'source_organism_name': 'Influenza A virus (A/Memphis/1/1971(H3N2)) (Influenza A virus (A/Memphis/1/71(H3N2)))', 'source_organism_iri': 'NCBITaxon:383586'}	Positive	qualitative binding|ELISA	Influenza A virus (A/Memphis/1/1971(H3N2)) (Influenza A virus (A/Memphis/1/71(H3N2)))
IEDB_ASSAY:1370986	IEDB_EPITOPE:4972	ATGLRNVPQIESRGLFGAIAGFIEG	{'accession': 'P03451.1', 'name': 'Hemagglutinin precursor', 'iri': 'GENPEPT:P03451.1', 'starting_position': 328, 'ending_position': 352, 'source_organism_name': 'Influenza A virus (A/Japan/305/1957(H2N2)) (Influenza A virus (A/Japan/305/57(H2N2)))', 'source_organism_iri': 'NCBITaxon:387161'}	Positive	qualitative binding|ELISA	Influenza A virus (A/Japan/305/1957(H2N2)) (Influenza A virus (A/Japan/305/57(H2N2)))
IEDB_ASSAY:1372872	IEDB_EPITOPE:2780	ALNGNGDPNNMDKAVKLY	{'accession': 'P03485.1', 'name': 'Matrix protein 1', 'iri': 'UNIPROT:P03485.1', 'starting_position': 83, 'ending_position': 100, 'source_organism_name': 'Influenza A virus (A/Puerto Rico/8/1934(H1N1)) (Influenza A virus (A/PR 8/34 (H1N1)))', 'source_organism_iri': 'NCBITaxon:211044'}	Positive	qualitative binding|ELISA	Influenza A virus (A/Puerto Rico/8/1934(H1N1)) (Influenza A virus (A/PR 8/34 (H1N1)))
IEDB_ASSAY:1372877	IEDB_EPITOPE:22691	GTHPSSSAGLKNDLLEN	{'accession': 'P03485.1', 'name': 'Matrix protein 1', 'iri': 'UNIPROT:P03485.1', 'starting_position': 220, 'ending_position': 236, 'source_organism_name': 'Influenza A virus (A/Puerto Rico/8/1934(H1N1)) (Influenza A virus (A/PR 8/34 (H1N1)))', 'source_organism_iri': 'NCBITaxon:211044'}	Positive	qualitative binding|ELISA	Influenza A virus (A/Puerto Rico/8/1934(H1N1)) (Influenza A virus (A/PR 8/34 (H1N1)))
IEDB_ASSAY:1372987	IEDB_EPITOPE:43396	NCTLIDALLGDPH	{'accession': 'P04664.1', 'name': 'Hemagglutinin', 'iri': 'GENPEPT:P04664.1', 'starting_position': 63, 'ending_position': 75, 'source_organism_name': 'Influenza A virus (A/England/878/1969(H3N2)) (Influenza A virus (A/England/878/69(H3N2)))', 'source_organism_iri': 'NCBITaxon:387147'}	Positive	qualitative binding|ELISA	Influenza A virus (A/England/878/1969(H3N2)) (Influenza A virus (A/England/878/69(H3N2)))
IEDB_ASSAY:1379467	IEDB_EPITOPE:33142	KRGPDSG	{'accession': 'P03435.1', 'name': 'Hemagglutinin precursor', 'iri': 'GENPEPT:P03435.1', 'starting_position': 157, 'ending_position': 163, 'source_organism_name': 'Influenza A virus (A/Victoria/3/1975(H3N2)) (Influenza A virus (A/Victoria/3/75(H3N2)))', 'source_organism_iri': 'NCBITaxon:392809'}	Positive	qualitative binding|radio immuno assay (RIA)	Influenza A virus (A/Victoria/3/1975(H3N2)) (Influenza A virus (A/Victoria/3/75(H3N2)))
IEDB_ASSAY:13849247	IEDB_EPITOPE:1393297	QNRIQIDPVKLSSGYKDV	{'accession': 'AGL43637.1', 'name': 'hemagglutinin [Influenza A virus (A/Taiwan/1/2013(H7N9))]', 'iri': 'GENPEPT:AGL43637.1', 'starting_position': 507, 'ending_position': 524, 'source_organism_name': 'Influenza A virus (A/Taiwan/1/2013(H7N9))', 'source_organism_iri': 'NCBITaxon:1331831'}	Positive	qualitative binding|ELISA	Influenza A virus (A/Taiwan/1/2013(H7N9))
IEDB_ASSAY:14182	IEDB_EPITOPE:10692	DVPDYASL	{'accession': 'P03435.1', 'name': 'Hemagglutinin precursor', 'iri': 'GENPEPT:P03435.1', 'starting_position': 118, 'ending_position': 125, 'source_organism_name': 'Influenza A virus (A/Victoria/3/1975(H3N2)) (Influenza A virus (A/Victoria/3/75(H3N2)))', 'source_organism_iri': 'NCBITaxon:392809'}	Positive	3D structure|x-ray crystallography|angstroms	Influenza A virus (A/Victoria/3/1975(H3N2)) (Influenza A virus (A/Victoria/3/75(H3N2)))
IEDB_ASSAY:14243	IEDB_EPITOPE:10691	DVPDYAS	{'accession': 'P03435.1', 'name': 'Hemagglutinin precursor', 'iri': 'GENPEPT:P03435.1', 'starting_position': 118, 'ending_position': 124, 'source_organism_name': 'Influenza A virus (A/Victoria/3/1975(H3N2)) (Influenza A virus (A/Victoria/3/75(H3N2)))', 'source_organism_iri': 'NCBITaxon:392809'}	Positive	3D structure|x-ray crystallography|angstroms	Influenza A virus (A/Victoria/3/1975(H3N2)) (Influenza A virus (A/Victoria/3/75(H3N2)))
IEDB_ASSAY:1474984	IEDB_EPITOPE:15381	FDERRNKYLEEHPSAGKDPKKTGGPI	{'accession': 'P26056.2', 'name': 'Nucleoprotein (Nucleocapsid protein) (Protein N)', 'iri': 'GENPEPT:P26056.2', 'starting_position': 71, 'ending_position': 96, 'source_organism_name': 'Influenza A virus (A/turkey/Ontario/6213/66(H5N?)) (Influenza A virus (A/Ty/ON/6213/66(H5N?)))', 'source_organism_iri': 'NCBITaxon:293054'}	Positive	qualitative binding|ELISA	Influenza A virus (A/turkey/Ontario/6213/66(H5N?)) (Influenza A virus (A/Ty/ON/6213/66(H5N?)))
IEDB_ASSAY:1475033	IEDB_EPITOPE:14928	EWDLFVERSK	{'accession': 'ABF21273.1', 'name': 'hemagglutinin', 'iri': 'GENPEPT:ABF21273.1', 'starting_position': 99, 'ending_position': 108, 'source_organism_name': 'Influenza A virus (A/Panama/2007/1999(H3N2)) (Influenza A virus (A/Panama/2007/99 (H3N2)))', 'source_organism_iri': 'NCBITaxon:381513'}	Positive	qualitative binding|mass spectrometry	Influenza A virus (A/Panama/2007/1999(H3N2)) (Influenza A virus (A/Panama/2007/99 (H3N2)))
IEDB_ASSAY:1475318	IEDB_EPITOPE:5925	AYSNCYPYDVPDYASLR	{'accession': 'ABF21273.1', 'name': 'hemagglutinin', 'iri': 'GENPEPT:ABF21273.1', 'starting_position': 109, 'ending_position': 125, 'source_organism_name': 'Influenza A virus (A/Panama/2007/1999(H3N2)) (Influenza A virus (A/Panama/2007/99 (H3N2)))', 'source_organism_iri': 'NCBITaxon:381513'}	Positive	qualitative binding|mass spectrometry	Influenza A virus (A/Panama/2007/1999(H3N2)) (Influenza A virus (A/Panama/2007/99 (H3N2)))
IEDB_ASSAY:1475319	IEDB_EPITOPE:22562	GSVNSFFSR	{'accession': 'AAB63757.1', 'name': 'hemagglutinin gene', 'iri': 'GENPEPT:AAB63757.1', 'starting_position': 142, 'ending_position': 150, 'source_organism_name': 'Influenza A virus (A/Shandong/9/1993(H3N2)) (Influenza A virus (A/Shangdong/9/1993(H3N2)))', 'source_organism_iri': 'NCBITaxon:1144025'}	Positive	qualitative binding|mass spectrometry	Influenza A virus (A/Shandong/9/1993(H3N2)) (Influenza A virus (A/Shangdong/9/1993(H3N2)))
IEDB_ASSAY:1475326	IEDB_EPITOPE:29160	ITYGACPRYVK	{'accession': 'ABF21273.1', 'name': 'hemagglutinin', 'iri': 'GENPEPT:ABF21273.1', 'starting_position': 316, 'ending_position': 326, 'source_organism_name': 'Influenza A virus (A/Panama/2007/1999(H3N2)) (Influenza A virus (A/Panama/2007/99 (H3N2)))', 'source_organism_iri': 'NCBITaxon:381513'}	Positive	qualitative binding|mass spectrometry	Influenza A virus (A/Panama/2007/1999(H3N2)) (Influenza A virus (A/Panama/2007/99 (H3N2)))
IEDB_ASSAY:1475332	IEDB_EPITOPE:53332	RDEALNNRFQIKGVELKSGYK	{'accession': 'ABF21273.1', 'name': 'hemagglutinin', 'iri': 'GENPEPT:ABF21273.1', 'starting_position': 508, 'ending_position': 528, 'source_organism_name': 'Influenza A virus (A/Panama/2007/1999(H3N2)) (Influenza A virus (A/Panama/2007/99 (H3N2)))', 'source_organism_iri': 'NCBITaxon:381513'}	Positive	qualitative binding|mass spectrometry	Influenza A virus (A/Panama/2007/1999(H3N2)) (Influenza A virus (A/Panama/2007/99 (H3N2)))
IEDB_ASSAY:1475333	IEDB_EPITOPE:7910	DEALNNRFQIKGVELKSGYKDWIL	{'accession': 'ABF21273.1', 'name': 'hemagglutinin', 'iri': 'GENPEPT:ABF21273.1', 'starting_position': 509, 'ending_position': 532, 'source_organism_name': 'Influenza A virus (A/Panama/2007/1999(H3N2)) (Influenza A virus (A/Panama/2007/99 (H3N2)))', 'source_organism_iri': 'NCBITaxon:381513'}	Positive	qualitative binding|mass spectrometry	Influenza A virus (A/Panama/2007/1999(H3N2)) (Influenza A virus (A/Panama/2007/99 (H3N2)))
IEDB_ASSAY:1475369	IEDB_EPITOPE:47229	PDYASLR	{'accession': 'ABF21273.1', 'name': 'hemagglutinin', 'iri': 'GENPEPT:ABF21273.1', 'starting_position': 119, 'ending_position': 125, 'source_organism_name': 'Influenza A virus (A/Panama/2007/1999(H3N2)) (Influenza A virus (A/Panama/2007/99 (H3N2)))', 'source_organism_iri': 'NCBITaxon:381513'}	Positive	qualitative binding|mass spectrometry	Influenza A virus (A/Panama/2007/1999(H3N2)) (Influenza A virus (A/Panama/2007/99 (H3N2)))
IEDB_ASSAY:1475372	IEDB_EPITOPE:22563	GSVNSFFSRLNWL	{'accession': 'AAB63757.1', 'name': 'hemagglutinin gene', 'iri': 'GENPEPT:AAB63757.1', 'starting_position': 142, 'ending_position': 154, 'source_organism_name': 'Influenza A virus (A/Shandong/9/1993(H3N2)) (Influenza A virus (A/Shangdong/9/1993(H3N2)))', 'source_organism_iri': 'NCBITaxon:1144025'}	Positive	qualitative binding|mass spectrometry	Influenza A virus (A/Shandong/9/1993(H3N2)) (Influenza A virus (A/Shangdong/9/1993(H3N2)))
IEDB_ASSAY:1475373	IEDB_EPITOPE:7909	DEALNNR	{'accession': '0704243B', 'name': 'hemagglutinin HA2', 'iri': 'GENPEPT:0704243B', 'starting_position': 164, 'ending_position': 170, 'source_organism_name': 'Influenza A virus (A/Shandong/9/1993(H3N2)) (Influenza A virus (A/Shangdong/9/1993(H3N2)))', 'source_organism_iri': 'NCBITaxon:1144025'}	Positive	qualitative binding|mass spectrometry	Influenza A virus (A/Shandong/9/1993(H3N2)) (Influenza A virus (A/Shangdong/9/1993(H3N2)))
IEDB_ASSAY:1475377	IEDB_EPITOPE:51674	QNATEIR	{'accession': 'Q67228', 'name': 'Nucleoprotein', 'iri': 'GENPEPT:Q67228', 'starting_position': 20, 'ending_position': 26, 'source_organism_name': 'Influenza A virus (A/Shandong/9/1993(H3N2)) (Influenza A virus (A/Shangdong/9/1993(H3N2)))', 'source_organism_iri': 'NCBITaxon:1144025'}	Positive	qualitative binding|mass spectrometry	Influenza A virus (A/Shandong/9/1993(H3N2)) (Influenza A virus (A/Shangdong/9/1993(H3N2)))
IEDB_ASSAY:1475378	IEDB_EPITOPE:17539	FQTAAQR	{'accession': 'ABE73113.1', 'name': 'nucleoprotein', 'iri': 'GENPEPT:ABE73113.1', 'starting_position': 230, 'ending_position': 236, 'source_organism_name': 'Influenza A virus (A/Panama/2007/1999(H3N2)) (Influenza A virus (A/Panama/2007/99 (H3N2)))', 'source_organism_iri': 'NCBITaxon:381513'}	Positive	qualitative binding|mass spectrometry	Influenza A virus (A/Panama/2007/1999(H3N2)) (Influenza A virus (A/Panama/2007/99 (H3N2)))
IEDB_ASSAY:1475385	IEDB_EPITOPE:45359	NPGNAEIEDLIFLAR	{'accession': 'ABE73113.1', 'name': 'nucleoprotein', 'iri': 'GENPEPT:ABE73113.1', 'starting_position': 247, 'ending_position': 261, 'source_organism_name': 'Influenza A virus (A/Panama/2007/1999(H3N2)) (Influenza A virus (A/Panama/2007/99 (H3N2)))', 'source_organism_iri': 'NCBITaxon:381513'}	Positive	qualitative binding|mass spectrometry	Influenza A virus (A/Panama/2007/1999(H3N2)) (Influenza A virus (A/Panama/2007/99 (H3N2)))
IEDB_ASSAY:1475386	IEDB_EPITOPE:45360	NPGNAEIEDLTFLAR	{'accession': 'ABB51966.1', 'name': 'nucleoprotein', 'iri': 'GENPEPT:ABB51966.1', 'starting_position': 247, 'ending_position': 261, 'source_organism_name': 'Influenza A virus (A/Shandong/9/1993(H3N2)) (Influenza A virus (A/Shangdong/9/1993(H3N2)))', 'source_organism_iri': 'NCBITaxon:1144025'}	Positive	qualitative binding|mass spectrometry	Influenza A virus (A/Shandong/9/1993(H3N2)) (Influenza A virus (A/Shangdong/9/1993(H3N2)))
IEDB_ASSAY:1475388	IEDB_EPITOPE:23110	GVQIASNENMDSIVSSTLELR	{'accession': 'ABB51966.1', 'name': 'nucleoprotein', 'iri': 'GENPEPT:ABB51966.1', 'starting_position': 362, 'ending_position': 382, 'source_organism_name': 'Influenza A virus (A/Shandong/9/1993(H3N2)) (Influenza A virus (A/Shangdong/9/1993(H3N2)))', 'source_organism_iri': 'NCBITaxon:1144025'}	Positive	qualitative binding|mass spectrometry	Influenza A virus (A/Shandong/9/1993(H3N2)) (Influenza A virus (A/Shangdong/9/1993(H3N2)))
IEDB_ASSAY:1475391	IEDB_EPITOPE:58334	SGYWAIR	{'accession': 'AAC63467.1', 'name': 'nucleoprotein', 'iri': 'GENPEPT:AAC63467.1', 'starting_position': 383, 'ending_position': 389, 'source_organism_name': 'Influenza A virus (A/Shandong/9/1993(H3N2)) (Influenza A virus (A/Shangdong/9/1993(H3N2)))', 'source_organism_iri': 'NCBITaxon:1144025'}	Positive	qualitative binding|mass spectrometry	Influenza A virus (A/Shandong/9/1993(H3N2)) (Influenza A virus (A/Shangdong/9/1993(H3N2)))
IEDB_ASSAY:1475397	IEDB_EPITOPE:58052	SGGNTNQQR	{'accession': 'ABE73113.1', 'name': 'nucleoprotein', 'iri': 'GENPEPT:ABE73113.1', 'starting_position': 392, 'ending_position': 400, 'source_organism_name': 'Influenza A virus (A/Panama/2007/1999(H3N2)) (Influenza A virus (A/Panama/2007/99 (H3N2)))', 'source_organism_iri': 'NCBITaxon:381513'}	Positive	qualitative binding|mass spectrometry	Influenza A virus (A/Panama/2007/1999(H3N2)) (Influenza A virus (A/Panama/2007/99 (H3N2)))
IEDB_ASSAY:1477615	IEDB_EPITOPE:39888	LTEVETPIRNEWGC	{'accession': 'CAA30889.1', 'name': 'M2 protein', 'iri': 'GENPEPT:CAA30889.1', 'starting_position': 4, 'ending_position': 17, 'source_organism_name': 'Influenza A virus', 'source_organism_iri': 'NCBITaxon:11320'}	Positive	qualitative binding|ELISA	Influenza A virus
IEDB_ASSAY:1483445	IEDB_EPITOPE:75443	YPYDVPDYASL	{'accession': '0704243A', 'name': 'hemagglutinin HA1', 'iri': 'GENPEPT:0704243A', 'starting_position': 98, 'ending_position': 108, 'source_organism_name': 'Influenza A virus', 'source_organism_iri': 'NCBITaxon:11320'}	Positive	qualitative binding|immunoprecipitation	Influenza A virus
IEDB_ASSAY:1488636	IEDB_EPITOPE:14686	EVETPIRN	{'accession': 'CAA30889.1', 'name': 'M2 protein', 'iri': 'GENPEPT:CAA30889.1', 'starting_position': 6, 'ending_position': 13, 'source_organism_name': 'Influenza A virus', 'source_organism_iri': 'NCBITaxon:11320'}	Positive	qualitative binding|ELISA	Influenza A virus
IEDB_ASSAY:1498819	IEDB_EPITOPE:22755	GTLVKTITDDQIEV	{'accession': 'ABF83447.1', 'name': 'hemagglutinin', 'iri': 'GENPEPT:ABF83447.1', 'starting_position': 39, 'ending_position': 52, 'source_organism_name': 'Influenza A virus (A/X-31(H3N2)) (Influenza A virus (A/X31(H3N2)))', 'source_organism_iri': 'NCBITaxon:132504'}	Positive-High	qualitative binding|radio immuno assay (RIA)	Influenza A virus (A/X-31(H3N2)) (Influenza A virus (A/X31(H3N2)))
IEDB_ASSAY:1498827	IEDB_EPITOPE:19639	GFTWTGVTQNG	{'accession': 'ABF83447.1', 'name': 'hemagglutinin', 'iri': 'GENPEPT:ABF83447.1', 'starting_position': 140, 'ending_position': 150, 'source_organism_name': 'Influenza A virus (A/X-31(H3N2)) (Influenza A virus (A/X31(H3N2)))', 'source_organism_iri': 'NCBITaxon:132504'}	Positive-Low	qualitative binding|radio immuno assay (RIA)	Influenza A virus (A/X-31(H3N2)) (Influenza A virus (A/X31(H3N2)))
IEDB_ASSAY:1498828	IEDB_EPITOPE:570	ACKRGPGSGFFSRLN	{'accession': 'ABF83447.1', 'name': 'hemagglutinin', 'iri': 'GENPEPT:ABF83447.1', 'starting_position': 154, 'ending_position': 168, 'source_organism_name': 'Influenza A virus (A/X-31(H3N2)) (Influenza A virus (A/X31(H3N2)))', 'source_organism_iri': 'NCBITaxon:132504'}	Positive-Low	qualitative binding|radio immuno assay (RIA)	Influenza A virus (A/X-31(H3N2)) (Influenza A virus (A/X31(H3N2)))
IEDB_ASSAY:1498829	IEDB_EPITOPE:39998	LTKSGSTYPVLNVT	{'accession': 'ABF83447.1', 'name': 'hemagglutinin', 'iri': 'GENPEPT:ABF83447.1', 'starting_position': 170, 'ending_position': 183, 'source_organism_name': 'Influenza A virus (A/X-31(H3N2)) (Influenza A virus (A/X31(H3N2)))', 'source_organism_iri': 'NCBITaxon:132504'}	Positive-High	qualitative binding|radio immuno assay (RIA)	Influenza A virus (A/X-31(H3N2)) (Influenza A virus (A/X31(H3N2)))
IEDB_ASSAY:1498831	IEDB_EPITOPE:24012	HHPSTNQEQTSLYVQAS	{'accession': 'ABF83447.1', 'name': 'hemagglutinin', 'iri': 'GENPEPT:ABF83447.1', 'starting_position': 199, 'ending_position': 215, 'source_organism_name': 'Influenza A virus (A/X-31(H3N2)) (Influenza A virus (A/X31(H3N2)))', 'source_organism_iri': 'NCBITaxon:132504'}	Positive-High	qualitative binding|radio immuno assay (RIA)	Influenza A virus (A/X-31(H3N2)) (Influenza A virus (A/X31(H3N2)))
IEDB_ASSAY:1498834	IEDB_EPITOPE:29159	ITYGACPKYVKQNTLK	{'accession': '2VIU_A', 'name': 'Chain A, Influenza Virus Hemagglutinin', 'iri': 'GENPEPT:2VIU_A', 'starting_position': 300, 'ending_position': 315, 'source_organism_name': 'Influenza A virus (A/X-31(H3N2)) (Influenza A virus (A/X31(H3N2)))', 'source_organism_iri': 'NCBITaxon:132504'}	Positive-Low	qualitative binding|radio immuno assay (RIA)	Influenza A virus (A/X-31(H3N2)) (Influenza A virus (A/X31(H3N2)))
IEDB_ASSAY:1498837	IEDB_EPITOPE:30386	KEFSEVEGRIQDLEKYV	{'accession': '0704243B', 'name': 'hemagglutinin HA2', 'iri': 'GENPEPT:0704243B', 'starting_position': 68, 'ending_position': 84, 'source_organism_name': 'Influenza A virus (A/X-31(H3N2)) (Influenza A virus (A/X31(H3N2)))', 'source_organism_iri': 'NCBITaxon:132504'}	Positive-Low	qualitative binding|radio immuno assay (RIA)	Influenza A virus (A/X-31(H3N2)) (Influenza A virus (A/X31(H3N2)))
IEDB_ASSAY:1498840	IEDB_EPITOPE:3598	APIDTCISECITPNGSI	{'accession': '2VIU_A', 'name': 'Chain A, Influenza Virus Hemagglutinin', 'iri': 'GENPEPT:2VIU_A', 'starting_position': 272, 'ending_position': 288, 'source_organism_name': 'Influenza A virus (A/X-31(H3N2)) (Influenza A virus (A/X31(H3N2)))', 'source_organism_iri': 'NCBITaxon:132504'}	Positive-Low	qualitative binding|radio immuno assay (RIA)	Influenza A virus (A/X-31(H3N2)) (Influenza A virus (A/X31(H3N2)))
IEDB_ASSAY:1500094	IEDB_EPITOPE:59317	SLLTEVETPIRNEWGCRCNDSS	{'accession': 'CAA30889.1', 'name': 'M2 protein', 'iri': 'GENPEPT:CAA30889.1', 'starting_position': 2, 'ending_position': 23, 'source_organism_name': 'Influenza A virus (A/X-47(H3N2)) (Influenza A virus (A/Victoria/3/75(H3N2)) x (A/PR/8/34(H1N1)))', 'source_organism_iri': 'NCBITaxon:380905'}	Positive	survival from pathogen challenge|in vivo assay	Influenza A virus (A/X-47(H3N2)) (Influenza A virus (A/Victoria/3/75(H3N2)) x (A/PR/8/34(H1N1)))
IEDB_ASSAY:15046026	IEDB_EPITOPE:1397449	TVDLGQCGLLGTITGPPQCDQFLEFSADL	{'accession': 'Q6VMK1', 'name': 'Hemagglutinin', 'iri': 'GENPEPT:Q6VMK1', 'starting_position': 73, 'ending_position': 101, 'source_organism_name': 'Influenza A virus (A/reassortant/IDCDC-RG56B(Hong Kong/125/2017 X Puerto Rico/8/1934)(H7N9))', 'source_organism_iri': 'NCBITaxon:2019571'}	Positive	qualitative binding|phage display	Influenza A virus (A/reassortant/IDCDC-RG56B(Hong Kong/125/2017 X Puerto Rico/8/1934)(H7N9))
IEDB_ASSAY:15046027	IEDB_EPITOPE:1397256	APDRASFLRGKSMGIQSGVQVDANCEGDCYHSG	{'accession': 'QGJ97627.1', 'name': 'hemagglutinin [Influenza A virus]', 'iri': 'GENPEPT:QGJ97627.1', 'starting_position': 262, 'ending_position': 294, 'source_organism_name': 'Influenza A virus (A/reassortant/IDCDC-RG56B(Hong Kong/125/2017 X Puerto Rico/8/1934)(H7N9))', 'source_organism_iri': 'NCBITaxon:2019571'}	Positive	qualitative binding|phage display	Influenza A virus (A/reassortant/IDCDC-RG56B(Hong Kong/125/2017 X Puerto Rico/8/1934)(H7N9))
IEDB_ASSAY:15054725	IEDB_EPITOPE:1397497	HYEECSCY	{'accession': 'ACL12264.1', 'name': 'neuraminidase', 'iri': 'GENPEPT:ACL12264.1', 'starting_position': 275, 'ending_position': 282, 'source_organism_name': 'H1N1 subtype (H1N1)', 'source_organism_iri': 'NCBITaxon:114727'}	Positive	qualitative binding|ELISA	H1N1 subtype (H1N1)
IEDB_ASSAY:15543	IEDB_EPITOPE:34068	KVKILPKDRWTQHTTTGG	{'accession': 'P03451.1', 'name': 'Hemagglutinin precursor', 'iri': 'GENPEPT:P03451.1', 'starting_position': 128, 'ending_position': 145, 'source_organism_name': 'Influenza A virus (A/Japan/305/1957(H2N2)) (Influenza A virus (A/Japan/305/57(H2N2)))', 'source_organism_iri': 'NCBITaxon:387161'}	Positive	qualitative binding|flow cytometry	Influenza A virus (A/Japan/305/1957(H2N2)) (Influenza A virus (A/Japan/305/57(H2N2)))
IEDB_ASSAY:1583802	IEDB_EPITOPE:8939	DKLYIWGVHHPSTN	{'accession': 'P12588.1', 'name': 'Hemagglutinin precursor', 'iri': 'GENPEPT:P12588.1', 'starting_position': 175, 'ending_position': 188, 'source_organism_name': 'Influenza A virus', 'source_organism_iri': 'NCBITaxon:11320'}	Positive	qualitative binding|radio immuno assay (RIA)	Influenza A virus
IEDB_ASSAY:1583806	IEDB_EPITOPE:56434	RVTVSTRRSQQTIIPNIG	{'accession': 'P04664.1', 'name': 'Hemagglutinin', 'iri': 'GENPEPT:P04664.1', 'starting_position': 201, 'ending_position': 218, 'source_organism_name': 'Influenza A virus', 'source_organism_iri': 'NCBITaxon:11320'}	Positive	qualitative binding|radio immuno assay (RIA)	Influenza A virus
IEDB_ASSAY:1583815	IEDB_EPITOPE:25863	IEKTNEKFHQIEK	{'accession': '0704243B', 'name': 'hemagglutinin HA2', 'iri': 'GENPEPT:0704243B', 'starting_position': 56, 'ending_position': 68, 'source_organism_name': 'Influenza A virus', 'source_organism_iri': 'NCBITaxon:11320'}	Positive	qualitative binding|radio immuno assay (RIA)	Influenza A virus
IEDB_ASSAY:1588081	IEDB_EPITOPE:95771	RNVPEKQT	{'accession': '2VIU_A', 'name': 'Chain A, Influenza Virus Hemagglutinin', 'iri': 'GENPEPT:2VIU_A', 'starting_position': 321, 'ending_position': 328, 'source_organism_name': 'Influenza A virus (A/X-31(H3N2)) (Influenza A virus (A/X31(H3N2)))', 'source_organism_iri': 'NCBITaxon:132504'}	Positive	qualitative binding|ELISA	Influenza A virus (A/X-31(H3N2)) (Influenza A virus (A/X31(H3N2)))
IEDB_ASSAY:1588082	IEDB_EPITOPE:95663	PKYVKQNT	{'accession': '2VIU_A', 'name': 'Chain A, Influenza Virus Hemagglutinin', 'iri': 'GENPEPT:2VIU_A', 'starting_position': 306, 'ending_position': 313, 'source_organism_name': 'Influenza A virus (A/X-31(H3N2)) (Influenza A virus (A/X31(H3N2)))', 'source_organism_iri': 'NCBITaxon:132504'}	Positive	qualitative binding|ELISA	Influenza A virus (A/X-31(H3N2)) (Influenza A virus (A/X31(H3N2)))
IEDB_ASSAY:15943911	IEDB_EPITOPE:1547318	GNCVVQCQTERGGLN	{'accession': 'AY364228', 'name': 'Hemagglutinin', 'iri': 'UNIPROT:AY364228', 'starting_position': 284, 'ending_position': 298, 'source_organism_name': 'Influenza A virus (A/chicken/Jiangsu/JS-1/2002(H9N2))', 'source_organism_iri': 'NCBITaxon:243678'}	Positive	qualitative binding|ELISA	Influenza A virus (A/chicken/Jiangsu/JS-1/2002(H9N2))
IEDB_ASSAY:15962	IEDB_EPITOPE:46444	NVPEKQTRGIFGAIAGFIE	{'accession': 'P12589.1', 'name': 'Hemagglutinin precursor', 'iri': 'GENPEPT:P12589.1', 'starting_position': 322, 'ending_position': 340, 'source_organism_name': 'H3N2 subtype (H3N2)', 'source_organism_iri': 'NCBITaxon:119210'}	Positive	protection from pathogen challenge|in vivo assay	H3N2 subtype (H3N2)
IEDB_ASSAY:1597682	IEDB_EPITOPE:97646	SKAYSNCYPYDVPDYASL	{'accession': 'ABH00994.1', 'name': 'hemagglutinin', 'iri': 'GENPEPT:ABH00994.1', 'starting_position': 91, 'ending_position': 108, 'source_organism_name': 'H3N2 subtype (H3N2)', 'source_organism_iri': 'NCBITaxon:119210'}	Positive	qualitative binding|ELISA	H3N2 subtype (H3N2)
IEDB_ASSAY:1597754	IEDB_EPITOPE:97231	CNTKCQTP	{'accession': 'O56140.2', 'name': 'Hemagglutinin precursor', 'iri': 'GENPEPT:O56140.2', 'starting_position': 290, 'ending_position': 297, 'source_organism_name': 'Influenza A virus (A/Indonesia/CDC699/2006(H5N1))', 'source_organism_iri': 'NCBITaxon:400830'}	Positive	qualitative binding|immuno staining	Influenza A virus (A/Indonesia/CDC699/2006(H5N1))
IEDB_ASSAY:1597776	IEDB_EPITOPE:97480	LTEVETPIRN	{'accession': 'CAA30889.1', 'name': 'M2 protein', 'iri': 'GENPEPT:CAA30889.1', 'starting_position': 4, 'ending_position': 13, 'source_organism_name': 'Influenza A virus', 'source_organism_iri': 'NCBITaxon:11320'}	Positive	survival after pathogen challenge after adoptive transfer|in vivo assay	Influenza A virus
IEDB_ASSAY:1597859	IEDB_EPITOPE:97650	SLLTEVET	{'accession': 'CAA30889.1', 'name': 'M2 protein', 'iri': 'GENPEPT:CAA30889.1', 'starting_position': 2, 'ending_position': 9, 'source_organism_name': 'Influenza A virus', 'source_organism_iri': 'NCBITaxon:11320'}	Positive	survival after pathogen challenge after adoptive transfer|in vivo assay	Influenza A virus
IEDB_ASSAY:1597869	IEDB_EPITOPE:97726	VETPIRN	{'accession': 'CAA30889.1', 'name': 'M2 protein', 'iri': 'GENPEPT:CAA30889.1', 'starting_position': 7, 'ending_position': 13, 'source_organism_name': 'Influenza A virus', 'source_organism_iri': 'NCBITaxon:11320'}	Positive-Low	survival after pathogen challenge after adoptive transfer|in vivo assay	Influenza A virus
IEDB_ASSAY:1597893	IEDB_EPITOPE:97177	AELPF	{'accession': 'AAT73327.1', 'name': 'neuramindase', 'iri': 'GENPEPT:AAT73327.1', 'starting_position': 441, 'ending_position': 445, 'source_organism_name': 'Influenza A virus (A/Indonesia/CDC699/2006(H5N1))', 'source_organism_iri': 'NCBITaxon:400830'}	Positive	qualitative binding|western blot	Influenza A virus (A/Indonesia/CDC699/2006(H5N1))
IEDB_ASSAY:1598427	IEDB_EPITOPE:97301	FFWTILKP	{'accession': 'AAK38298.1', 'name': 'hemagglutinin', 'iri': 'GENPEPT:AAK38298.1', 'starting_position': 244, 'ending_position': 251, 'source_organism_name': 'Influenza A virus (A/goose/Guangdong/3/1997(H5N1)) (Influenza A virus (A/Goose/Guangdong/3/97(H5N1)))', 'source_organism_iri': 'NCBITaxon:165512'}	Positive	qualitative binding|western blot	Influenza A virus (A/goose/Guangdong/3/1997(H5N1)) (Influenza A virus (A/Goose/Guangdong/3/97(H5N1)))
IEDB_ASSAY:1598499	IEDB_EPITOPE:20836	GLFGAIAGF	{'accession': 'AAK38298.1', 'name': 'hemagglutinin', 'iri': 'GENPEPT:AAK38298.1', 'starting_position': 347, 'ending_position': 355, 'source_organism_name': 'Influenza A virus (A/goose/Guangdong/3/1997(H5N1)) (Influenza A virus (A/Goose/Guangdong/3/97(H5N1)))', 'source_organism_iri': 'NCBITaxon:165512'}	Positive	survival after pathogen challenge after adoptive transfer|in vivo assay	Influenza A virus (A/goose/Guangdong/3/1997(H5N1)) (Influenza A virus (A/Goose/Guangdong/3/97(H5N1)))
IEDB_ASSAY:1598509	IEDB_EPITOPE:97348	GLFGAIAGFIEGGW	{'accession': 'AAP34324.1', 'name': 'hemagglutinin', 'iri': 'GENPEPT:AAP34324.1', 'starting_position': 344, 'ending_position': 357, 'source_organism_name': 'Influenza A virus (A/New Caledonia/20/1999(H1N1)) (Influenza A virus (A/New Caledonia/20/99 (H1N1)))', 'source_organism_iri': 'NCBITaxon:381512'}	Positive	qualitative binding|ELISA	Influenza A virus (A/New Caledonia/20/1999(H1N1)) (Influenza A virus (A/New Caledonia/20/99 (H1N1)))
IEDB_ASSAY:1598516	IEDB_EPITOPE:97504	MSLLTEVETPTKNEWECRCNDSSD	{'accession': 'AAA67336.1', 'name': 'matrix protein 2 M2', 'iri': 'GENPEPT:AAA67336.1', 'starting_position': 1, 'ending_position': 24, 'source_organism_name': 'Influenza A virus (A/Fort Monmouth/1/1947(H1N1)) (Influenza A virus (A/FM/1/1947(H1N1)))', 'source_organism_iri': 'NCBITaxon:367120'}	Positive	qualitative binding|ELISA	Influenza A virus (A/Fort Monmouth/1/1947(H1N1)) (Influenza A virus (A/FM/1/1947(H1N1)))
IEDB_ASSAY:1598536	IEDB_EPITOPE:97339	GIFGAIAGFIEGGW	{'accession': 'ABM46279.1', 'name': 'hemagglutinin', 'iri': 'GENPEPT:ABM46279.1', 'starting_position': 321, 'ending_position': 334, 'source_organism_name': 'Influenza A virus (A/quail/Shantou/1475/2004(H9N2))', 'source_organism_iri': 'NCBITaxon:417758'}	Positive	qualitative binding|inhibition by antigen	Influenza A virus (A/quail/Shantou/1475/2004(H9N2))
IEDB_ASSAY:1598546	IEDB_EPITOPE:97349	GLFGAIAGFIENGW	{'accession': 'BAF81208.1', 'name': 'haemagglutinin', 'iri': 'GENPEPT:BAF81208.1', 'starting_position': 330, 'ending_position': 343, 'source_organism_name': 'Influenza A virus (A/chicken/Japan/1925(H7N7))', 'source_organism_iri': 'NCBITaxon:447133'}	Positive	qualitative binding|inhibition by antigen	Influenza A virus (A/chicken/Japan/1925(H7N7))
IEDB_ASSAY:1598547	IEDB_EPITOPE:97340	GIFGAIAGFIENGW	{'accession': 'ABU50532.1', 'name': 'hemagglutinin', 'iri': 'GENPEPT:ABU50532.1', 'starting_position': 330, 'ending_position': 343, 'source_organism_name': 'Influenza A virus (A/Wisconsin/43/2006(H3N2))', 'source_organism_iri': 'NCBITaxon:461772'}	Positive	qualitative binding|inhibition by antigen	Influenza A virus (A/Wisconsin/43/2006(H3N2))
IEDB_ASSAY:1598570	IEDB_EPITOPE:97505	MSLLTEVETPTRNEWECRCSDSSD	{'accession': 'ABP35620.1', 'name': 'matrix protein 2', 'iri': 'GENPEPT:ABP35620.1', 'starting_position': 1, 'ending_position': 24, 'source_organism_name': 'Influenza A virus (A/Thailand/SP83/2004(H5N1))', 'source_organism_iri': 'NCBITaxon:427773'}	Positive	qualitative binding|ELISA	Influenza A virus (A/Thailand/SP83/2004(H5N1))
IEDB_ASSAY:1598907	IEDB_EPITOPE:97267	EKANPVNDLCYPGDFNDYEELKH	{'accession': 'ABW90125.1', 'name': 'hemagglutinin', 'iri': 'GENPEPT:ABW90125.1', 'starting_position': 97, 'ending_position': 119, 'source_organism_name': 'Influenza A virus (A/Viet Nam/1203/2004(H5N1)) (Influenza A virus (A/Vietnam/1203/04(H5N1)))', 'source_organism_iri': 'NCBITaxon:284218'}	Positive	qualitative binding|ELISA	Influenza A virus (A/Viet Nam/1203/2004(H5N1)) (Influenza A virus (A/Vietnam/1203/04(H5N1)))
IEDB_ASSAY:1598911	IEDB_EPITOPE:97421	KHLLSRINHFEKIQIIPKSSWSSHEASLGV	{'accession': 'ABW90134.1', 'name': 'hemagglutinin', 'iri': 'GENPEPT:ABW90134.1', 'starting_position': 118, 'ending_position': 147, 'source_organism_name': 'Influenza A virus (A/Viet Nam/1203/2004(H5N1)) (Influenza A virus (A/Vietnam/1203/04(H5N1)))', 'source_organism_iri': 'NCBITaxon:284218'}	Positive	qualitative binding|ELISA	Influenza A virus (A/Viet Nam/1203/2004(H5N1)) (Influenza A virus (A/Vietnam/1203/04(H5N1)))
IEDB_ASSAY:1598912	IEDB_EPITOPE:97700	TNQEDLLVLWGIHHPNDAAEQT	{'accession': 'ABW90125.1', 'name': 'hemagglutinin', 'iri': 'GENPEPT:ABW90125.1', 'starting_position': 183, 'ending_position': 204, 'source_organism_name': 'Influenza A virus (A/Viet Nam/1203/2004(H5N1)) (Influenza A virus (A/Vietnam/1203/04(H5N1)))', 'source_organism_iri': 'NCBITaxon:284218'}	Positive	qualitative binding|ELISA	Influenza A virus (A/Viet Nam/1203/2004(H5N1)) (Influenza A virus (A/Vietnam/1203/04(H5N1)))
IEDB_ASSAY:1598913	IEDB_EPITOPE:97413	KCQTPMGAINSSMPFHNIHPLTIGECPKYVKSNRLVLATGLRN	{'accession': 'ABW90125.1', 'name': 'hemagglutinin', 'iri': 'GENPEPT:ABW90125.1', 'starting_position': 293, 'ending_position': 335, 'source_organism_name': 'Influenza A virus (A/Viet Nam/1203/2004(H5N1)) (Influenza A virus (A/Vietnam/1203/04(H5N1)))', 'source_organism_iri': 'NCBITaxon:284218'}	Positive	qualitative binding|ELISA	Influenza A virus (A/Viet Nam/1203/2004(H5N1)) (Influenza A virus (A/Vietnam/1203/04(H5N1)))
IEDB_ASSAY:1598914	IEDB_EPITOPE:97387	HNIHPLTIGECPKYVKSNRLVLATGLRNSPQRERRRKKRGLFGA	{'accession': 'AAW80717.1', 'name': 'hemagglutinin HA', 'iri': 'GENPEPT:AAW80717.1', 'starting_position': 308, 'ending_position': 351, 'source_organism_name': 'Influenza A virus (A/Viet Nam/1203/2004(H5N1)) (Influenza A virus (A/Vietnam/1203/04(H5N1)))', 'source_organism_iri': 'NCBITaxon:284218'}	Positive	qualitative binding|ELISA	Influenza A virus (A/Viet Nam/1203/2004(H5N1)) (Influenza A virus (A/Vietnam/1203/04(H5N1)))
IEDB_ASSAY:1598915	IEDB_EPITOPE:97441	LFGAIAGFIEGGWQGMVDGWYG	{'accession': 'ABW90125.1', 'name': 'hemagglutinin', 'iri': 'GENPEPT:ABW90125.1', 'starting_position': 344, 'ending_position': 365, 'source_organism_name': 'Influenza A virus (A/Viet Nam/1203/2004(H5N1)) (Influenza A virus (A/Vietnam/1203/04(H5N1)))', 'source_organism_iri': 'NCBITaxon:284218'}	Positive	qualitative binding|ELISA	Influenza A virus (A/Viet Nam/1203/2004(H5N1)) (Influenza A virus (A/Vietnam/1203/04(H5N1)))
IEDB_ASSAY:1598916	IEDB_EPITOPE:97376	GYHHSNEQGSGYAADKESTQKAIDGVTNK	{'accession': 'ABW90125.1', 'name': 'hemagglutinin', 'iri': 'GENPEPT:ABW90125.1', 'starting_position': 365, 'ending_position': 393, 'source_organism_name': 'Influenza A virus (A/Viet Nam/1203/2004(H5N1)) (Influenza A virus (A/Vietnam/1203/04(H5N1)))', 'source_organism_iri': 'NCBITaxon:284218'}	Positive	qualitative binding|ELISA	Influenza A virus (A/Viet Nam/1203/2004(H5N1)) (Influenza A virus (A/Vietnam/1203/04(H5N1)))
IEDB_ASSAY:1598917	IEDB_EPITOPE:97578	QKAIDGVTNKVNSIIDKMNTQFEAVGREFNNLERRIENLNK	{'accession': 'ABW90125.1', 'name': 'hemagglutinin', 'iri': 'GENPEPT:ABW90125.1', 'starting_position': 384, 'ending_position': 424, 'source_organism_name': 'Influenza A virus (A/Viet Nam/1203/2004(H5N1)) (Influenza A virus (A/Vietnam/1203/04(H5N1)))', 'source_organism_iri': 'NCBITaxon:284218'}	Positive	qualitative binding|ELISA	Influenza A virus (A/Viet Nam/1203/2004(H5N1)) (Influenza A virus (A/Vietnam/1203/04(H5N1)))
IEDB_ASSAY:1598918	IEDB_EPITOPE:97254	DYPQYSEEARLKREEISGVKLESIGIYQI	{'accession': 'ABW90125.1', 'name': 'hemagglutinin', 'iri': 'GENPEPT:ABW90125.1', 'starting_position': 500, 'ending_position': 528, 'source_organism_name': 'Influenza A virus (A/Viet Nam/1203/2004(H5N1)) (Influenza A virus (A/Vietnam/1203/04(H5N1)))', 'source_organism_iri': 'NCBITaxon:284218'}	Positive	qualitative binding|ELISA	Influenza A virus (A/Viet Nam/1203/2004(H5N1)) (Influenza A virus (A/Vietnam/1203/04(H5N1)))
IEDB_ASSAY:1598919	IEDB_EPITOPE:97577	QIGNMISIWVSHSIHTGNQHQSEPISNTNFLTEKAVASVKLAGNSSLCPIN	{'accession': 'AAT73329.1', 'name': 'neuraminidase', 'iri': 'GENPEPT:AAT73329.1', 'starting_position': 25, 'ending_position': 75, 'source_organism_name': 'Influenza A virus (A/Viet Nam/1203/2004(H5N1)) (Influenza A virus (A/Vietnam/1203/04(H5N1)))', 'source_organism_iri': 'NCBITaxon:284218'}	Positive	qualitative binding|ELISA	Influenza A virus (A/Viet Nam/1203/2004(H5N1)) (Influenza A virus (A/Vietnam/1203/04(H5N1)))
IEDB_ASSAY:1598920	IEDB_EPITOPE:97246	DNSIRIGSKGDVFVIREPFISCSHLECRTFFLTQGALLNDKH	{'accession': 'AAT73329.1', 'name': 'neuraminidase', 'iri': 'GENPEPT:AAT73329.1', 'starting_position': 83, 'ending_position': 124, 'source_organism_name': 'Influenza A virus (A/Viet Nam/1203/2004(H5N1)) (Influenza A virus (A/Vietnam/1203/04(H5N1)))', 'source_organism_iri': 'NCBITaxon:284218'}	Positive	qualitative binding|ELISA	Influenza A virus (A/Viet Nam/1203/2004(H5N1)) (Influenza A virus (A/Vietnam/1203/04(H5N1)))
IEDB_ASSAY:1598921	IEDB_EPITOPE:97390	HRTLMSCPVGEAPSPYNSRFESVAWSASACHDGTSW	{'accession': 'AAT73329.1', 'name': 'neuraminidase', 'iri': 'GENPEPT:AAT73329.1', 'starting_position': 135, 'ending_position': 170, 'source_organism_name': 'Influenza A virus (A/Viet Nam/1203/2004(H5N1)) (Influenza A virus (A/Vietnam/1203/04(H5N1)))', 'source_organism_iri': 'NCBITaxon:284218'}	Positive	qualitative binding|ELISA	Influenza A virus (A/Viet Nam/1203/2004(H5N1)) (Influenza A virus (A/Vietnam/1203/04(H5N1)))
IEDB_ASSAY:1598922	IEDB_EPITOPE:97383	HKIFKMEKGKVVKSVELDAPNYHY	{'accession': 'AAT73329.1', 'name': 'neuraminidase', 'iri': 'GENPEPT:AAT73329.1', 'starting_position': 233, 'ending_position': 256, 'source_organism_name': 'Influenza A virus (A/Viet Nam/1203/2004(H5N1)) (Influenza A virus (A/Vietnam/1203/04(H5N1)))', 'source_organism_iri': 'NCBITaxon:284218'}	Positive	qualitative binding|ELISA	Influenza A virus (A/Viet Nam/1203/2004(H5N1)) (Influenza A virus (A/Vietnam/1203/04(H5N1)))
IEDB_ASSAY:1598923	IEDB_EPITOPE:97538	NYHYEECSCYPNAGEITCVCRDNWHGSNRPW	{'accession': 'AAT73329.1', 'name': 'neuraminidase', 'iri': 'GENPEPT:AAT73329.1', 'starting_position': 253, 'ending_position': 283, 'source_organism_name': 'Influenza A virus (A/Viet Nam/1203/2004(H5N1)) (Influenza A virus (A/Vietnam/1203/04(H5N1)))', 'source_organism_iri': 'NCBITaxon:284218'}	Positive	qualitative binding|ELISA	Influenza A virus (A/Viet Nam/1203/2004(H5N1)) (Influenza A virus (A/Vietnam/1203/04(H5N1)))
IEDB_ASSAY:1598924	IEDB_EPITOPE:97748	VNSDTVGWSWPDGAELPFTID	{'accession': 'AAT73329.1', 'name': 'neuraminidase', 'iri': 'GENPEPT:AAT73329.1', 'starting_position': 428, 'ending_position': 448, 'source_organism_name': 'Influenza A virus (A/Viet Nam/1203/2004(H5N1)) (Influenza A virus (A/Vietnam/1203/04(H5N1)))', 'source_organism_iri': 'NCBITaxon:284218'}	Positive	qualitative binding|ELISA	Influenza A virus (A/Viet Nam/1203/2004(H5N1)) (Influenza A virus (A/Vietnam/1203/04(H5N1)))
IEDB_ASSAY:1598925	IEDB_EPITOPE:97293	EVLTGNLQTLKIRVHEGYEEFTMVGRRATAILR	{'accession': 'AAW80708.1', 'name': 'polymerase protein PB2', 'iri': 'GENPEPT:AAW80708.1', 'starting_position': 343, 'ending_position': 375, 'source_organism_name': 'Influenza A virus (A/Viet Nam/1203/2004(H5N1)) (Influenza A virus (A/Vietnam/1203/04(H5N1)))', 'source_organism_iri': 'NCBITaxon:284218'}	Positive	qualitative binding|ELISA	Influenza A virus (A/Viet Nam/1203/2004(H5N1)) (Influenza A virus (A/Vietnam/1203/04(H5N1)))
IEDB_ASSAY:1598933	IEDB_EPITOPE:97407	KAGLLVSDGGPNLY	{'accession': 'ABO21688.1', 'name': 'polymerase PB1', 'iri': 'GENPEPT:ABO21688.1', 'starting_position': 586, 'ending_position': 599, 'source_organism_name': 'Influenza A virus (A/Viet Nam/1203/2004(H5N1)) (Influenza A virus (A/Vietnam/1203/04(H5N1)))', 'source_organism_iri': 'NCBITaxon:284218'}	Positive	qualitative binding|ELISA	Influenza A virus (A/Viet Nam/1203/2004(H5N1)) (Influenza A virus (A/Vietnam/1203/04(H5N1)))
IEDB_ASSAY:1598934	IEDB_EPITOPE:97236	DAVATTHSWIPKRNRSIL	{'accession': 'ABO21688.1', 'name': 'polymerase PB1', 'iri': 'GENPEPT:ABO21688.1', 'starting_position': 658, 'ending_position': 675, 'source_organism_name': 'Influenza A virus (A/Viet Nam/1203/2004(H5N1)) (Influenza A virus (A/Vietnam/1203/04(H5N1)))', 'source_organism_iri': 'NCBITaxon:284218'}	Positive	qualitative binding|ELISA	Influenza A virus (A/Viet Nam/1203/2004(H5N1)) (Influenza A virus (A/Vietnam/1203/04(H5N1)))
IEDB_ASSAY:1598935	IEDB_EPITOPE:97574	QGQDTPWTQSTEHTNIQKRGSGQQTQRLEHPNSTRLMDHYLRIMSPVG	{'accession': 'ABO21689.1', 'name': 'PB1-F2 protein', 'iri': 'GENPEPT:ABO21689.1', 'starting_position': 3, 'ending_position': 50, 'source_organism_name': 'Influenza A virus (A/Viet Nam/1203/2004(H5N1)) (Influenza A virus (A/Vietnam/1203/04(H5N1)))', 'source_organism_iri': 'NCBITaxon:284218'}	Positive	qualitative binding|ELISA	Influenza A virus (A/Viet Nam/1203/2004(H5N1)) (Influenza A virus (A/Vietnam/1203/04(H5N1)))
IEDB_ASSAY:1598947	IEDB_EPITOPE:97462	LMDHYLRIMSPVGTHKQIVYWKQWLSLKNPTQG	{'accession': 'ABO21689.1', 'name': 'PB1-F2 protein', 'iri': 'GENPEPT:ABO21689.1', 'starting_position': 38, 'ending_position': 70, 'source_organism_name': 'Influenza A virus (A/Viet Nam/1203/2004(H5N1)) (Influenza A virus (A/Vietnam/1203/04(H5N1)))', 'source_organism_iri': 'NCBITaxon:284218'}	Positive	qualitative binding|ELISA	Influenza A virus (A/Viet Nam/1203/2004(H5N1)) (Influenza A virus (A/Vietnam/1203/04(H5N1)))
IEDB_ASSAY:1598948	IEDB_EPITOPE:97567	PVGTHKQIVYWKQWLSLKNPTQGSLKTRVLKRWKLF	{'accession': 'ABO21689.1', 'name': 'PB1-F2 protein', 'iri': 'GENPEPT:ABO21689.1', 'starting_position': 48, 'ending_position': 83, 'source_organism_name': 'Influenza A virus (A/Viet Nam/1203/2004(H5N1)) (Influenza A virus (A/Vietnam/1203/04(H5N1)))', 'source_organism_iri': 'NCBITaxon:284218'}	Positive	qualitative binding|ELISA	Influenza A virus (A/Viet Nam/1203/2004(H5N1)) (Influenza A virus (A/Vietnam/1203/04(H5N1)))
IEDB_ASSAY:1598949	IEDB_EPITOPE:97592	QSLQQIESMIEAESSVKEKDMTKEFFENKSETWPIGESPKGVEEGSIGKV	{'accession': 'AAW80714.1', 'name': 'polymerase protein PA', 'iri': 'GENPEPT:AAW80714.1', 'starting_position': 587, 'ending_position': 636, 'source_organism_name': 'Influenza A virus (A/Viet Nam/1203/2004(H5N1)) (Influenza A virus (A/Vietnam/1203/04(H5N1)))', 'source_organism_iri': 'NCBITaxon:284218'}	Positive	qualitative binding|ELISA	Influenza A virus (A/Viet Nam/1203/2004(H5N1)) (Influenza A virus (A/Vietnam/1203/04(H5N1)))
IEDB_ASSAY:1598964	IEDB_EPITOPE:97491	MASQGTKRSYEQMETGGERQNATE	{'accession': 'AAT70630.1', 'name': 'nucleocapsid protein', 'iri': 'GENPEPT:AAT70630.1', 'starting_position': 1, 'ending_position': 24, 'source_organism_name': 'Influenza A virus (A/Viet Nam/1203/2004(H5N1)) (Influenza A virus (A/Vietnam/1203/04(H5N1)))', 'source_organism_iri': 'NCBITaxon:284218'}	Positive	qualitative binding|ELISA	Influenza A virus (A/Viet Nam/1203/2004(H5N1)) (Influenza A virus (A/Vietnam/1203/04(H5N1)))
IEDB_ASSAY:1598965	IEDB_EPITOPE:97475	LSTRGVQIASNENMEAMDSNTLELRSRYWAIRTRSGGNTNQQR	{'accession': 'AAT70630.1', 'name': 'nucleocapsid protein', 'iri': 'GENPEPT:AAT70630.1', 'starting_position': 358, 'ending_position': 400, 'source_organism_name': 'Influenza A virus (A/Viet Nam/1203/2004(H5N1)) (Influenza A virus (A/Vietnam/1203/04(H5N1)))', 'source_organism_iri': 'NCBITaxon:284218'}	Positive	qualitative binding|ELISA	Influenza A virus (A/Viet Nam/1203/2004(H5N1)) (Influenza A virus (A/Vietnam/1203/04(H5N1)))
IEDB_ASSAY:1598967	IEDB_EPITOPE:97680	TEIIRMMESARPEDVSFQGRGVFELSDEKATNPIVPSFD	{'accession': 'AAT70630.1', 'name': 'nucleocapsid protein', 'iri': 'GENPEPT:AAT70630.1', 'starting_position': 442, 'ending_position': 480, 'source_organism_name': 'Influenza A virus (A/Viet Nam/1203/2004(H5N1)) (Influenza A virus (A/Vietnam/1203/04(H5N1)))', 'source_organism_iri': 'NCBITaxon:284218'}	Positive	qualitative binding|ELISA	Influenza A virus (A/Viet Nam/1203/2004(H5N1)) (Influenza A virus (A/Vietnam/1203/04(H5N1)))
IEDB_ASSAY:1598968	IEDB_EPITOPE:97289	ETYVLSIIPSGPLKAEIAQKLEDVFAGKN	{'accession': 'ABP35633.1', 'name': 'matrix protein 1', 'iri': 'GENPEPT:ABP35633.1', 'starting_position': 8, 'ending_position': 36, 'source_organism_name': 'Influenza A virus (A/Viet Nam/1203/2004(H5N1)) (Influenza A virus (A/Vietnam/1203/04(H5N1)))', 'source_organism_iri': 'NCBITaxon:284218'}	Positive	qualitative binding|ELISA	Influenza A virus (A/Viet Nam/1203/2004(H5N1)) (Influenza A virus (A/Vietnam/1203/04(H5N1)))
IEDB_ASSAY:1598969	IEDB_EPITOPE:97507	MSLLTEVETYVLSIIPSGPLKAEIAQKLEDVFAGKNTDLEALMEWLKTRPI	{'accession': 'ABP35633.1', 'name': 'matrix protein 1', 'iri': 'GENPEPT:ABP35633.1', 'starting_position': 1, 'ending_position': 51, 'source_organism_name': 'Influenza A virus (A/Viet Nam/1203/2004(H5N1)) (Influenza A virus (A/Vietnam/1203/04(H5N1)))', 'source_organism_iri': 'NCBITaxon:284218'}	Positive	qualitative binding|ELISA	Influenza A virus (A/Viet Nam/1203/2004(H5N1)) (Influenza A virus (A/Vietnam/1203/04(H5N1)))
IEDB_ASSAY:1598970	IEDB_EPITOPE:97388	HPNSSAGLRDNLLENLQAYQKRMGVQMQRF	{'accession': 'ABP35633.1', 'name': 'matrix protein 1', 'iri': 'GENPEPT:ABP35633.1', 'starting_position': 222, 'ending_position': 251, 'source_organism_name': 'Influenza A virus (A/Viet Nam/1203/2004(H5N1)) (Influenza A virus (A/Vietnam/1203/04(H5N1)))', 'source_organism_iri': 'NCBITaxon:284218'}	Positive	qualitative binding|ELISA	Influenza A virus (A/Viet Nam/1203/2004(H5N1)) (Influenza A virus (A/Vietnam/1203/04(H5N1)))
IEDB_ASSAY:1598971	IEDB_EPITOPE:97651	SLLTEVETPTRNEWECRCSDSSDP	{'accession': 'ABP35634.1', 'name': 'matrix protein 2', 'iri': 'GENPEPT:ABP35634.1', 'starting_position': 2, 'ending_position': 25, 'source_organism_name': 'Influenza A virus (A/Viet Nam/1203/2004(H5N1)) (Influenza A virus (A/Vietnam/1203/04(H5N1)))', 'source_organism_iri': 'NCBITaxon:284218'}	Positive	qualitative binding|ELISA	Influenza A virus (A/Viet Nam/1203/2004(H5N1)) (Influenza A virus (A/Vietnam/1203/04(H5N1)))
IEDB_ASSAY:1598972	IEDB_EPITOPE:97749	VPESMREEYRQEQQSAVDVDDGHFVNIEL	{'accession': 'ABP35634.1', 'name': 'matrix protein 2', 'iri': 'GENPEPT:ABP35634.1', 'starting_position': 68, 'ending_position': 96, 'source_organism_name': 'Influenza A virus (A/Viet Nam/1203/2004(H5N1)) (Influenza A virus (A/Vietnam/1203/04(H5N1)))', 'source_organism_iri': 'NCBITaxon:284218'}	Positive	qualitative binding|ELISA	Influenza A virus (A/Viet Nam/1203/2004(H5N1)) (Influenza A virus (A/Vietnam/1203/04(H5N1)))
IEDB_ASSAY:1598973	IEDB_EPITOPE:97170	ADQELGDAPFLDRLRRDQKS	{'accession': 'ABP35610.1', 'name': 'nonstructural protein 1', 'iri': 'GENPEPT:ABP35610.1', 'starting_position': 23, 'ending_position': 42, 'source_organism_name': 'Influenza A virus (A/Viet Nam/1203/2004(H5N1)) (Influenza A virus (A/Vietnam/1203/04(H5N1)))', 'source_organism_iri': 'NCBITaxon:284218'}	Positive	qualitative binding|ELISA	Influenza A virus (A/Viet Nam/1203/2004(H5N1)) (Influenza A virus (A/Vietnam/1203/04(H5N1)))
IEDB_ASSAY:1598974	IEDB_EPITOPE:97440	LEWNDNTVRVTETIQRFAWRNSDEDGRLPLPPNQKR	{'accession': 'ABP35610.1', 'name': 'nonstructural protein 1', 'iri': 'GENPEPT:ABP35610.1', 'starting_position': 180, 'ending_position': 215, 'source_organism_name': 'Influenza A virus (A/Viet Nam/1203/2004(H5N1)) (Influenza A virus (A/Vietnam/1203/04(H5N1)))', 'source_organism_iri': 'NCBITaxon:284218'}	Positive	qualitative binding|ELISA	Influenza A virus (A/Viet Nam/1203/2004(H5N1)) (Influenza A virus (A/Vietnam/1203/04(H5N1)))
IEDB_ASSAY:1598975	IEDB_EPITOPE:97648	SLKLYRDSLGETVMRMGDFHSLQIRNGKWREQLSQKFEEIRW	{'accession': 'ABP35611.1', 'name': 'nonstructural protein 2', 'iri': 'GENPEPT:ABP35611.1', 'starting_position': 37, 'ending_position': 78, 'source_organism_name': 'Influenza A virus (A/Viet Nam/1203/2004(H5N1)) (Influenza A virus (A/Vietnam/1203/04(H5N1)))', 'source_organism_iri': 'NCBITaxon:284218'}	Positive	qualitative binding|ELISA	Influenza A virus (A/Viet Nam/1203/2004(H5N1)) (Influenza A virus (A/Vietnam/1203/04(H5N1)))
IEDB_ASSAY:1599320	IEDB_EPITOPE:97771	WYGYHHSN	{'accession': 'ACO83271.1', 'name': 'hemagglutinin', 'iri': 'GENPEPT:ACO83271.1', 'starting_position': 367, 'ending_position': 374, 'source_organism_name': 'Influenza A virus (A/goose/Guangdong/3/1997(H5N1)) (Influenza A virus (A/Goose/Guangdong/3/97(H5N1)))', 'source_organism_iri': 'NCBITaxon:165512'}	Positive-Low	survival after pathogen challenge after adoptive transfer|in vivo assay	Influenza A virus (A/goose/Guangdong/3/1997(H5N1)) (Influenza A virus (A/Goose/Guangdong/3/97(H5N1)))
IEDB_ASSAY:1620486	IEDB_EPITOPE:102130	TKLYQNPTTYISVGT	{'accession': 'ABW90125.1', 'name': 'hemagglutinin', 'iri': 'GENPEPT:ABW90125.1', 'starting_position': 204, 'ending_position': 218, 'source_organism_name': 'Influenza A virus (A/Viet Nam/1203/2004(H5N1)) (Influenza A virus (A/Vietnam/1203/04(H5N1)))', 'source_organism_iri': 'NCBITaxon:284218'}	Positive	qualitative binding|ELISA	Influenza A virus (A/Viet Nam/1203/2004(H5N1)) (Influenza A virus (A/Vietnam/1203/04(H5N1)))
IEDB_ASSAY:1650271	IEDB_EPITOPE:108095	RFTPEIAK	{'accession': 'CAC86622.1', 'name': 'haemagglutinin', 'iri': 'GENPEPT:CAC86622.1', 'starting_position': 225, 'ending_position': 232, 'source_organism_name': 'Influenza A virus (A/New Caledonia/20/1999(H1N1)) (Influenza A virus (A/New Caledonia/20/99 (H1N1)))', 'source_organism_iri': 'NCBITaxon:381512'}	Positive	qualitative binding|mass spectrometry	Influenza A virus (A/New Caledonia/20/1999(H1N1)) (Influenza A virus (A/New Caledonia/20/99 (H1N1)))
IEDB_ASSAY:1658400	IEDB_EPITOPE:138194	IIPKSSWS	{'accession': 'ABD28180.1', 'name': 'hemagglutinin', 'iri': 'GENPEPT:ABD28180.1', 'starting_position': 132, 'ending_position': 139, 'source_organism_name': 'Influenza A virus (A/Anhui/1/2005(H5N1))', 'source_organism_iri': 'NCBITaxon:370810'}	Positive	qualitative binding|immuno staining	Influenza A virus (A/Anhui/1/2005(H5N1))
IEDB_ASSAY:1667603	IEDB_EPITOPE:114430	KDMTKEFFKNKSETW	{'accession': 'P21427.1', 'name': 'Polymerase acidic protein', 'iri': 'GENPEPT:P21427.1', 'starting_position': 605, 'ending_position': 619, 'source_organism_name': 'Influenza A virus', 'source_organism_iri': 'NCBITaxon:11320'}	Positive-Intermediate	qualitative binding|radio immuno assay (RIA)	Influenza A virus
IEDB_ASSAY:1681890	IEDB_EPITOPE:115630	NFDKLYIWG	{'accession': 'ACF54455.1', 'name': 'hemagglutinin', 'iri': 'GENPEPT:ACF54455.1', 'starting_position': 189, 'ending_position': 197, 'source_organism_name': 'Influenza A virus (A/Hiroshima/52/2005(H3))', 'source_organism_iri': 'NCBITaxon:462695'}	Positive	qualitative binding|immuno staining	Influenza A virus (A/Hiroshima/52/2005(H3))
IEDB_ASSAY:1681920	IEDB_EPITOPE:115652	SSRISIYWTIVKP	{'accession': '0704243A', 'name': 'hemagglutinin HA1', 'iri': 'GENPEPT:0704243A', 'starting_position': 227, 'ending_position': 239, 'source_organism_name': 'Influenza A virus (A/Hiroshima/52/2005(H3))', 'source_organism_iri': 'NCBITaxon:462695'}	Positive	qualitative binding|immuno staining	Influenza A virus (A/Hiroshima/52/2005(H3))
IEDB_ASSAY:1694532	IEDB_EPITOPE:119645	SLLTEVETPTRNEWECRCSDSSD	{'accession': 'ABP35620.1', 'name': 'matrix protein 2', 'iri': 'GENPEPT:ABP35620.1', 'starting_position': 2, 'ending_position': 24, 'source_organism_name': 'Influenza A virus (A/environment/Viet Nam/1203/2004(H5N1))', 'source_organism_iri': 'NCBITaxon:680789'}	Positive	qualitative binding|ELISA	Influenza A virus (A/environment/Viet Nam/1203/2004(H5N1))
IEDB_ASSAY:1696021	IEDB_EPITOPE:119360	TLQRFAWGSSN	{'accession': 'CAA24288.1', 'name': 'NS1 protein', 'iri': 'GENPEPT:CAA24288.1', 'starting_position': 197, 'ending_position': 207, 'source_organism_name': 'Influenza A virus (A/Udorn/8/1972(H3N2))', 'source_organism_iri': 'NCBITaxon:392811'}	Positive	decreased disease|in vivo assay	Influenza A virus (A/Udorn/8/1972(H3N2))
IEDB_ASSAY:1716556	IEDB_EPITOPE:125256	SLRGRGNTLGLD	{'accession': 'CAJ01906.1', 'name': 'Nonstructural protein 1', 'iri': 'GENPEPT:CAJ01906.1', 'starting_position': 42, 'ending_position': 53, 'source_organism_name': 'Influenza A virus (A/Hatay/2004/(H5N1))', 'source_organism_iri': 'NCBITaxon:303316'}	Positive	qualitative binding|immuno staining	Influenza A virus (A/Hatay/2004/(H5N1))
IEDB_ASSAY:1716562	IEDB_EPITOPE:125238	RLPLPPNQKR	{'accession': 'CAJ01906.1', 'name': 'Nonstructural protein 1', 'iri': 'GENPEPT:CAJ01906.1', 'starting_position': 206, 'ending_position': 215, 'source_organism_name': 'Influenza A virus (A/Hatay/2004/(H5N1))', 'source_organism_iri': 'NCBITaxon:303316'}	Positive	qualitative binding|immuno staining	Influenza A virus (A/Hatay/2004/(H5N1))
IEDB_ASSAY:1761503	IEDB_EPITOPE:127924	AIYHTENAYVSVVSSHYSR	{'accession': 'Q91IG5', 'name': 'Hemagglutinin', 'iri': 'GENPEPT:Q91IG5', 'starting_position': 28, 'ending_position': 46, 'source_organism_name': 'Influenza A virus (A/Beijing/262/1995(H1N1)) (Influenza A virus (A/Beijing/262/95(H1N1)))', 'source_organism_iri': 'NCBITaxon:518922'}	Positive	qualitative binding|mass spectrometry	Influenza A virus (A/Beijing/262/1995(H1N1)) (Influenza A virus (A/Beijing/262/95(H1N1)))
IEDB_ASSAY:1761504	IEDB_EPITOPE:127932	ALYHTENAYVSVVSSHYSR	{'accession': 'CAC86622.1', 'name': 'haemagglutinin', 'iri': 'GENPEPT:CAC86622.1', 'starting_position': 206, 'ending_position': 224, 'source_organism_name': 'Influenza A virus (A/New Caledonia/20/1999(H1N1)) (Influenza A virus (A/New Caledonia/20/99 (H1N1)))', 'source_organism_iri': 'NCBITaxon:381512'}	Positive	qualitative binding|mass spectrometry	Influenza A virus (A/New Caledonia/20/1999(H1N1)) (Influenza A virus (A/New Caledonia/20/99 (H1N1)))
IEDB_ASSAY:1763699	IEDB_EPITOPE:128110	SLLTEVETPIRNEWGCR	{'accession': 'CAA30889.1', 'name': 'M2 protein', 'iri': 'GENPEPT:CAA30889.1', 'starting_position': 2, 'ending_position': 18, 'source_organism_name': 'Influenza A virus', 'source_organism_iri': 'NCBITaxon:11320'}	Positive	qualitative binding|ELISA	Influenza A virus
IEDB_ASSAY:1763714	IEDB_EPITOPE:128140	VPESMREEYRKEQQSAV	{'accession': 'CAA30889.1', 'name': 'M2 protein', 'iri': 'GENPEPT:CAA30889.1', 'starting_position': 68, 'ending_position': 84, 'source_organism_name': 'Influenza A virus', 'source_organism_iri': 'NCBITaxon:11320'}	Positive	qualitative binding|ELISA	Influenza A virus
IEDB_ASSAY:1763715	IEDB_EPITOPE:127965	EQQSAVDADDSHFVSIELE	{'accession': 'P10920.1', 'name': 'Matrix protein 2', 'iri': 'GENPEPT:P10920.1', 'starting_position': 79, 'ending_position': 97, 'source_organism_name': 'Influenza A virus', 'source_organism_iri': 'NCBITaxon:11320'}	Positive	qualitative binding|ELISA	Influenza A virus
IEDB_ASSAY:1764017	IEDB_EPITOPE:48238	PKYVKQNTLKLATG	{'accession': '1101228B', 'name': 'hemagglutinin', 'iri': 'GENPEPT:1101228B', 'starting_position': 306, 'ending_position': 319, 'source_organism_name': 'Influenza A virus', 'source_organism_iri': 'NCBITaxon:11320'}	Positive	qualitative binding|ELISA	Influenza A virus
IEDB_ASSAY:1764251	IEDB_EPITOPE:129610	PLTKGILGFVFT	{'accession': 'ABO21712.1', 'name': 'matrix protein 1', 'iri': 'GENPEPT:ABO21712.1', 'starting_position': 54, 'ending_position': 65, 'source_organism_name': 'Influenza A virus', 'source_organism_iri': 'NCBITaxon:11320'}	Positive	qualitative binding|inhibition by antigen	Influenza A virus
IEDB_ASSAY:1769328	IEDB_EPITOPE:132043	RIQDLEKYVEDTKIDLWSYNAELLVALENQ	{'accession': 'Q91MA7.1', 'name': 'Hemagglutinin', 'iri': 'GENPEPT:Q91MA7.1', 'starting_position': 421, 'ending_position': 450, 'source_organism_name': 'Influenza A virus (A/Hong Kong/1/1968(H3N2)) (Influenza A virus (A/Hong Kong/1/68(H3N2)))', 'source_organism_iri': 'NCBITaxon:506350'}	Positive	qualitative binding|western blot	Influenza A virus (A/Hong Kong/1/1968(H3N2)) (Influenza A virus (A/Hong Kong/1/68(H3N2)))
IEDB_ASSAY:1779681	IEDB_EPITOPE:133590	GMVDGWYG	{'accession': 'AAA87553.1', 'name': 'hemagglutinin', 'iri': 'GENPEPT:AAA87553.1', 'starting_position': 361, 'ending_position': 368, 'source_organism_name': 'Influenza A virus', 'source_organism_iri': 'NCBITaxon:11320'}	Positive	qualitative binding|ELISA	Influenza A virus
IEDB_ASSAY:1779682	IEDB_EPITOPE:133748	YNAELLV	{'accession': 'AAA87553.1', 'name': 'hemagglutinin', 'iri': 'GENPEPT:AAA87553.1', 'starting_position': 439, 'ending_position': 445, 'source_organism_name': 'Influenza A virus', 'source_organism_iri': 'NCBITaxon:11320'}	Positive-Low	qualitative binding|ELISA	Influenza A virus
IEDB_ASSAY:1779731	IEDB_EPITOPE:133698	SLLTEVETPIRNEWG	{'accession': 'CAA30889.1', 'name': 'M2 protein', 'iri': 'GENPEPT:CAA30889.1', 'starting_position': 2, 'ending_position': 16, 'source_organism_name': 'Influenza A virus', 'source_organism_iri': 'NCBITaxon:11320'}	Positive	qualitative binding|ELISA	Influenza A virus
IEDB_ASSAY:1791007	IEDB_EPITOPE:136074	LVKK	{'accession': 'ABF71860.1', 'name': 'haemagglutinin', 'iri': 'GENPEPT:ABF71860.1', 'starting_position': 168, 'ending_position': 171, 'source_organism_name': 'Influenza A virus (A/Hatay/2004/(H5N1))', 'source_organism_iri': 'NCBITaxon:303316'}	Positive	qualitative binding|immunoprecipitation	Influenza A virus (A/Hatay/2004/(H5N1))
IEDB_ASSAY:1791327	IEDB_EPITOPE:136883	SLLTEVETPIRNEWGCRCNGSSD	{'accession': 'P06821.1', 'name': 'Matrix protein 2', 'iri': 'UNIPROT:P06821.1', 'starting_position': 2, 'ending_position': 24, 'source_organism_name': 'Influenza A virus (A/Puerto Rico/8/1934(H1N1)) (Influenza A virus (A/PR 8/34 (H1N1)))', 'source_organism_iri': 'NCBITaxon:211044'}	Positive	qualitative binding|ELISA	Influenza A virus (A/Puerto Rico/8/1934(H1N1)) (Influenza A virus (A/PR 8/34 (H1N1)))
IEDB_ASSAY:1792339	IEDB_EPITOPE:136516	MSLLTEVETPTRSEWECRCSDSSD	{'accession': 'ACR54004.2', 'name': 'matrix protein 2', 'iri': 'GENPEPT:ACR54004.2', 'starting_position': 1, 'ending_position': 24, 'source_organism_name': 'Influenza A virus (A/Beijing/501/2009(H1N1))', 'source_organism_iri': 'NCBITaxon:648856'}	Positive	qualitative binding|ELISA	Influenza A virus (A/Beijing/501/2009(H1N1))
IEDB_ASSAY:1809198	IEDB_EPITOPE:20354	GILGFVFTL	{'accession': 'AAG22554.1', 'name': 'matrix protein', 'iri': 'GENPEPT:AAG22554.1', 'starting_position': 29, 'ending_position': 37, 'source_organism_name': 'Influenza A virus', 'source_organism_iri': 'NCBITaxon:11320'}	Positive	qualitative binding|ELISA	Influenza A virus
IEDB_ASSAY:1811174	IEDB_EPITOPE:124708	SFERFEIF	{'accession': 'P03452', 'name': 'Hemagglutinin precursor', 'iri': 'GENPEPT:P03452', 'starting_position': 127, 'ending_position': 134, 'source_organism_name': 'Influenza A virus (A/Puerto Rico/8/1934(H1N1)) (Influenza A virus (A/PR 8/34 (H1N1)))', 'source_organism_iri': 'NCBITaxon:211044'}	Positive	qualitative binding|inhibition by antigen	Influenza A virus (A/Puerto Rico/8/1934(H1N1)) (Influenza A virus (A/PR 8/34 (H1N1)))
IEDB_ASSAY:1815212	IEDB_EPITOPE:141701	LNDKHSNGTIKDRSPYR	{'accession': 'ACP41107.1', 'name': 'neuraminidase', 'iri': 'GENPEPT:ACP41107.1', 'starting_position': 140, 'ending_position': 156, 'source_organism_name': 'H1N1 subtype (H1N1)', 'source_organism_iri': 'NCBITaxon:114727'}	Positive	qualitative binding|ELISA	H1N1 subtype (H1N1)
IEDB_ASSAY:1815214	IEDB_EPITOPE:141758	SWRNNILRTQES	{'accession': 'ACP41107.1', 'name': 'neuraminidase', 'iri': 'GENPEPT:ACP41107.1', 'starting_position': 218, 'ending_position': 229, 'source_organism_name': 'H1N1 subtype (H1N1)', 'source_organism_iri': 'NCBITaxon:114727'}	Positive	qualitative binding|ELISA	H1N1 subtype (H1N1)
IEDB_ASSAY:1815215	IEDB_EPITOPE:141621	DNWHGSNRP	{'accession': 'ACP41107.1', 'name': 'neuraminidase', 'iri': 'GENPEPT:ACP41107.1', 'starting_position': 294, 'ending_position': 302, 'source_organism_name': 'H1N1 subtype (H1N1)', 'source_organism_iri': 'NCBITaxon:114727'}	Positive	qualitative binding|ELISA	H1N1 subtype (H1N1)
IEDB_ASSAY:1815216	IEDB_EPITOPE:141620	DNPRPNDKTGS	{'accession': 'ACP41107.1', 'name': 'neuraminidase', 'iri': 'GENPEPT:ACP41107.1', 'starting_position': 324, 'ending_position': 334, 'source_organism_name': 'H1N1 subtype (H1N1)', 'source_organism_iri': 'NCBITaxon:114727'}	Positive	qualitative binding|ELISA	H1N1 subtype (H1N1)
IEDB_ASSAY:1815217	IEDB_EPITOPE:141622	DPNGWTGTDNNFSI	{'accession': 'ACP41107.1', 'name': 'neuraminidase', 'iri': 'GENPEPT:ACP41107.1', 'starting_position': 376, 'ending_position': 389, 'source_organism_name': 'H1N1 subtype (H1N1)', 'source_organism_iri': 'NCBITaxon:114727'}	Positive	qualitative binding|ELISA	H1N1 subtype (H1N1)
IEDB_ASSAY:1815285	IEDB_EPITOPE:141748	SLLTEVETP	{'accession': 'CAA30889.1', 'name': 'M2 protein', 'iri': 'GENPEPT:CAA30889.1', 'starting_position': 2, 'ending_position': 10, 'source_organism_name': 'Influenza A virus', 'source_organism_iri': 'NCBITaxon:11320'}	Positive	qualitative binding|ELISA	Influenza A virus
IEDB_ASSAY:1816833	IEDB_EPITOPE:141904	GIFGAIAGFIENGWEGMVDGWYGFRHQNSEGTGQAADL	{'accession': 'ABD61777.1', 'name': 'hemagglutinin', 'iri': 'GENPEPT:ABD61777.1', 'starting_position': 346, 'ending_position': 383, 'source_organism_name': 'Influenza A virus (A/Memphis/2/1985(H3N2)) (Influenza A virus (A/Memphis/2/85(H3N2)))', 'source_organism_iri': 'NCBITaxon:383574'}	Positive	qualitative binding|ELISA	Influenza A virus (A/Memphis/2/1985(H3N2)) (Influenza A virus (A/Memphis/2/85(H3N2)))
IEDB_ASSAY:1838881	IEDB_EPITOPE:148521	CNTKCQTPMGAINSS	{'accession': 'ABW06108.1', 'name': 'hemagglutinin', 'iri': 'GENPEPT:ABW06108.1', 'starting_position': 290, 'ending_position': 304, 'source_organism_name': 'H5N1 subtype (Avian influenza virus H5N1)', 'source_organism_iri': 'NCBITaxon:102793'}	Positive	qualitative binding|ELISA	H5N1 subtype (Avian influenza virus H5N1)
IEDB_ASSAY:1857145	IEDB_EPITOPE:150975	DTLCIGYHANNSTDT	{'accession': 'ACP41105.1', 'name': 'hemagglutinin', 'iri': 'GENPEPT:ACP41105.1', 'starting_position': 18, 'ending_position': 32, 'source_organism_name': 'Influenza A virus (A/California/04/2009(H1N1))', 'source_organism_iri': 'NCBITaxon:641501'}	Positive	qualitative binding|ELISA	Influenza A virus (A/California/04/2009(H1N1))
IEDB_ASSAY:1857155	IEDB_EPITOPE:151039	NSTDTVDTVLEKNVT	{'accession': 'ACP41105.1', 'name': 'hemagglutinin', 'iri': 'GENPEPT:ACP41105.1', 'starting_position': 28, 'ending_position': 42, 'source_organism_name': 'Influenza A virus (A/California/04/2009(H1N1))', 'source_organism_iri': 'NCBITaxon:641501'}	Positive	qualitative binding|ELISA	Influenza A virus (A/California/04/2009(H1N1))
IEDB_ASSAY:1857156	IEDB_EPITOPE:150978	EKNVTVTHSVNLLED	{'accession': 'ACP41105.1', 'name': 'hemagglutinin', 'iri': 'GENPEPT:ACP41105.1', 'starting_position': 38, 'ending_position': 52, 'source_organism_name': 'Influenza A virus (A/California/04/2009(H1N1))', 'source_organism_iri': 'NCBITaxon:641501'}	Positive	qualitative binding|ELISA	Influenza A virus (A/California/04/2009(H1N1))
IEDB_ASSAY:1857157	IEDB_EPITOPE:151036	NLLEDKHNGKLCKLR	{'accession': 'ACP41105.1', 'name': 'hemagglutinin', 'iri': 'GENPEPT:ACP41105.1', 'starting_position': 48, 'ending_position': 62, 'source_organism_name': 'Influenza A virus (A/California/04/2009(H1N1))', 'source_organism_iri': 'NCBITaxon:641501'}	Positive	qualitative binding|ELISA	Influenza A virus (A/California/04/2009(H1N1))
IEDB_ASSAY:1857158	IEDB_EPITOPE:151023	LCKLRGVAPLHLGKC	{'accession': 'ACP41105.1', 'name': 'hemagglutinin', 'iri': 'GENPEPT:ACP41105.1', 'starting_position': 58, 'ending_position': 72, 'source_organism_name': 'Influenza A virus (A/California/04/2009(H1N1))', 'source_organism_iri': 'NCBITaxon:641501'}	Positive	qualitative binding|ELISA	Influenza A virus (A/California/04/2009(H1N1))
IEDB_ASSAY:1857159	IEDB_EPITOPE:150995	HLGKCNIAGWILGNP	{'accession': 'ACP41105.1', 'name': 'hemagglutinin', 'iri': 'GENPEPT:ACP41105.1', 'starting_position': 68, 'ending_position': 82, 'source_organism_name': 'Influenza A virus (A/California/04/2009(H1N1))', 'source_organism_iri': 'NCBITaxon:641501'}	Positive	qualitative binding|ELISA	Influenza A virus (A/California/04/2009(H1N1))
IEDB_ASSAY:1857160	IEDB_EPITOPE:150998	ILGNPECESLSTASS	{'accession': 'ACP41105.1', 'name': 'hemagglutinin', 'iri': 'GENPEPT:ACP41105.1', 'starting_position': 78, 'ending_position': 92, 'source_organism_name': 'Influenza A virus (A/California/04/2009(H1N1))', 'source_organism_iri': 'NCBITaxon:641501'}	Positive	qualitative binding|ELISA	Influenza A virus (A/California/04/2009(H1N1))
IEDB_ASSAY:1857161	IEDB_EPITOPE:151058	STASSWSYIVETPSS	{'accession': 'ACP41105.1', 'name': 'hemagglutinin', 'iri': 'GENPEPT:ACP41105.1', 'starting_position': 88, 'ending_position': 102, 'source_organism_name': 'Influenza A virus (A/California/04/2009(H1N1))', 'source_organism_iri': 'NCBITaxon:641501'}	Positive	qualitative binding|ELISA	Influenza A virus (A/California/04/2009(H1N1))
IEDB_ASSAY:1857162	IEDB_EPITOPE:150980	ETPSSDNGTCYPGDF	{'accession': 'ACP41105.1', 'name': 'hemagglutinin', 'iri': 'GENPEPT:ACP41105.1', 'starting_position': 98, 'ending_position': 112, 'source_organism_name': 'Influenza A virus (A/California/04/2009(H1N1))', 'source_organism_iri': 'NCBITaxon:641501'}	Positive	qualitative binding|ELISA	Influenza A virus (A/California/04/2009(H1N1))
IEDB_ASSAY:1857163	IEDB_EPITOPE:151076	YPGDFIDYEELREQL	{'accession': 'ACP41105.1', 'name': 'hemagglutinin', 'iri': 'GENPEPT:ACP41105.1', 'starting_position': 108, 'ending_position': 122, 'source_organism_name': 'Influenza A virus (A/California/04/2009(H1N1))', 'source_organism_iri': 'NCBITaxon:641501'}	Positive	qualitative binding|ELISA	Influenza A virus (A/California/04/2009(H1N1))
IEDB_ASSAY:1857164	IEDB_EPITOPE:151026	LREQLSSVSSFERFE	{'accession': 'ACP41105.1', 'name': 'hemagglutinin', 'iri': 'GENPEPT:ACP41105.1', 'starting_position': 118, 'ending_position': 132, 'source_organism_name': 'Influenza A virus (A/California/04/2009(H1N1))', 'source_organism_iri': 'NCBITaxon:641501'}	Positive	qualitative binding|ELISA	Influenza A virus (A/California/04/2009(H1N1))
IEDB_ASSAY:1857166	IEDB_EPITOPE:151057	SSWPNHDSNKGVTAA	{'accession': 'ACP41105.1', 'name': 'hemagglutinin', 'iri': 'GENPEPT:ACP41105.1', 'starting_position': 138, 'ending_position': 152, 'source_organism_name': 'Influenza A virus (A/California/04/2009(H1N1))', 'source_organism_iri': 'NCBITaxon:641501'}	Positive	qualitative binding|ELISA	Influenza A virus (A/California/04/2009(H1N1))
IEDB_ASSAY:1857167	IEDB_EPITOPE:150994	GVTAACPHAGAKSFY	{'accession': 'ACP41105.1', 'name': 'hemagglutinin', 'iri': 'GENPEPT:ACP41105.1', 'starting_position': 148, 'ending_position': 162, 'source_organism_name': 'Influenza A virus (A/California/04/2009(H1N1))', 'source_organism_iri': 'NCBITaxon:641501'}	Positive	qualitative binding|ELISA	Influenza A virus (A/California/04/2009(H1N1))
IEDB_ASSAY:1857168	IEDB_EPITOPE:150965	AKSFYKNLIWLVKKG	{'accession': 'ACP41105.1', 'name': 'hemagglutinin', 'iri': 'GENPEPT:ACP41105.1', 'starting_position': 158, 'ending_position': 172, 'source_organism_name': 'Influenza A virus (A/California/04/2009(H1N1))', 'source_organism_iri': 'NCBITaxon:641501'}	Positive	qualitative binding|ELISA	Influenza A virus (A/California/04/2009(H1N1))
IEDB_ASSAY:1857169	IEDB_EPITOPE:151031	LVKKGNSYPKLSKSY	{'accession': 'ACP41105.1', 'name': 'hemagglutinin', 'iri': 'GENPEPT:ACP41105.1', 'starting_position': 168, 'ending_position': 182, 'source_organism_name': 'Influenza A virus (A/California/04/2009(H1N1))', 'source_organism_iri': 'NCBITaxon:641501'}	Positive	qualitative binding|ELISA	Influenza A virus (A/California/04/2009(H1N1))
IEDB_ASSAY:1857170	IEDB_EPITOPE:151030	LSKSYINDKGKEVLV	{'accession': 'ACP41105.1', 'name': 'hemagglutinin', 'iri': 'GENPEPT:ACP41105.1', 'starting_position': 178, 'ending_position': 192, 'source_organism_name': 'Influenza A virus (A/California/04/2009(H1N1))', 'source_organism_iri': 'NCBITaxon:641501'}	Positive	qualitative binding|ELISA	Influenza A virus (A/California/04/2009(H1N1))
IEDB_ASSAY:1857171	IEDB_EPITOPE:151005	KEVLVLWGIHHPSTS	{'accession': 'ACP41105.1', 'name': 'hemagglutinin', 'iri': 'GENPEPT:ACP41105.1', 'starting_position': 188, 'ending_position': 202, 'source_organism_name': 'Influenza A virus (A/California/04/2009(H1N1))', 'source_organism_iri': 'NCBITaxon:641501'}	Positive	qualitative binding|ELISA	Influenza A virus (A/California/04/2009(H1N1))
IEDB_ASSAY:1857172	IEDB_EPITOPE:150996	HPSTSADQQSLYQNA	{'accession': 'ACP41105.1', 'name': 'hemagglutinin', 'iri': 'GENPEPT:ACP41105.1', 'starting_position': 198, 'ending_position': 212, 'source_organism_name': 'Influenza A virus (A/California/04/2009(H1N1))', 'source_organism_iri': 'NCBITaxon:641501'}	Positive	qualitative binding|ELISA	Influenza A virus (A/California/04/2009(H1N1))
IEDB_ASSAY:1857173	IEDB_EPITOPE:151032	LYQNADTYVFVGSSR	{'accession': 'ACP41105.1', 'name': 'hemagglutinin', 'iri': 'GENPEPT:ACP41105.1', 'starting_position': 208, 'ending_position': 222, 'source_organism_name': 'Influenza A virus (A/California/04/2009(H1N1))', 'source_organism_iri': 'NCBITaxon:641501'}	Positive	qualitative binding|ELISA	Influenza A virus (A/California/04/2009(H1N1))
IEDB_ASSAY:1857174	IEDB_EPITOPE:151068	VGSSRYSKKFKPEIA	{'accession': 'ACP41105.1', 'name': 'hemagglutinin', 'iri': 'GENPEPT:ACP41105.1', 'starting_position': 218, 'ending_position': 232, 'source_organism_name': 'Influenza A virus (A/California/04/2009(H1N1))', 'source_organism_iri': 'NCBITaxon:641501'}	Positive	qualitative binding|ELISA	Influenza A virus (A/California/04/2009(H1N1))
IEDB_ASSAY:1857175	IEDB_EPITOPE:151008	KPEIAIRPKVRDQEG	{'accession': 'ACP41105.1', 'name': 'hemagglutinin', 'iri': 'GENPEPT:ACP41105.1', 'starting_position': 228, 'ending_position': 242, 'source_organism_name': 'Influenza A virus (A/California/04/2009(H1N1))', 'source_organism_iri': 'NCBITaxon:641501'}	Positive	qualitative binding|ELISA	Influenza A virus (A/California/04/2009(H1N1))
IEDB_ASSAY:1857176	IEDB_EPITOPE:151046	RDQEGRMNYYWTLVE	{'accession': 'ACP41105.1', 'name': 'hemagglutinin', 'iri': 'GENPEPT:ACP41105.1', 'starting_position': 238, 'ending_position': 252, 'source_organism_name': 'Influenza A virus (A/California/04/2009(H1N1))', 'source_organism_iri': 'NCBITaxon:641501'}	Positive	qualitative binding|ELISA	Influenza A virus (A/California/04/2009(H1N1))
IEDB_ASSAY:1857177	IEDB_EPITOPE:151070	WTLVEPGDKITFEAT	{'accession': 'ACP41105.1', 'name': 'hemagglutinin', 'iri': 'GENPEPT:ACP41105.1', 'starting_position': 248, 'ending_position': 262, 'source_organism_name': 'Influenza A virus (A/California/04/2009(H1N1))', 'source_organism_iri': 'NCBITaxon:641501'}	Positive	qualitative binding|ELISA	Influenza A virus (A/California/04/2009(H1N1))
IEDB_ASSAY:1857178	IEDB_EPITOPE:151063	TFEATGNLVVPRYAF	{'accession': 'ACP41105.1', 'name': 'hemagglutinin', 'iri': 'GENPEPT:ACP41105.1', 'starting_position': 258, 'ending_position': 272, 'source_organism_name': 'Influenza A virus (A/California/04/2009(H1N1))', 'source_organism_iri': 'NCBITaxon:641501'}	Positive	qualitative binding|ELISA	Influenza A virus (A/California/04/2009(H1N1))
IEDB_ASSAY:1857179	IEDB_EPITOPE:151044	PRYAFAMERNAGSGI	{'accession': 'ACP41105.1', 'name': 'hemagglutinin', 'iri': 'GENPEPT:ACP41105.1', 'starting_position': 268, 'ending_position': 282, 'source_organism_name': 'Influenza A virus (A/California/04/2009(H1N1))', 'source_organism_iri': 'NCBITaxon:641501'}	Positive	qualitative binding|ELISA	Influenza A virus (A/California/04/2009(H1N1))
IEDB_ASSAY:1857180	IEDB_EPITOPE:150963	AGSGIIISDTPVHDC	{'accession': 'ACP41105.1', 'name': 'hemagglutinin', 'iri': 'GENPEPT:ACP41105.1', 'starting_position': 278, 'ending_position': 292, 'source_organism_name': 'Influenza A virus (A/California/04/2009(H1N1))', 'source_organism_iri': 'NCBITaxon:641501'}	Positive	qualitative binding|ELISA	Influenza A virus (A/California/04/2009(H1N1))
IEDB_ASSAY:1857181	IEDB_EPITOPE:151045	PVHDCNTTCQTPKGA	{'accession': 'ACP41105.1', 'name': 'hemagglutinin', 'iri': 'GENPEPT:ACP41105.1', 'starting_position': 288, 'ending_position': 302, 'source_organism_name': 'Influenza A virus (A/California/04/2009(H1N1))', 'source_organism_iri': 'NCBITaxon:641501'}	Positive	qualitative binding|ELISA	Influenza A virus (A/California/04/2009(H1N1))
IEDB_ASSAY:1857182	IEDB_EPITOPE:151064	TPKGAINTSLPFQNI	{'accession': 'ACP41105.1', 'name': 'hemagglutinin', 'iri': 'GENPEPT:ACP41105.1', 'starting_position': 298, 'ending_position': 312, 'source_organism_name': 'Influenza A virus (A/California/04/2009(H1N1))', 'source_organism_iri': 'NCBITaxon:641501'}	Positive	qualitative binding|ELISA	Influenza A virus (A/California/04/2009(H1N1))
IEDB_ASSAY:1857184	IEDB_EPITOPE:150987	GKCPKYVKSTKLRLA	{'accession': 'ACP41105.1', 'name': 'hemagglutinin', 'iri': 'GENPEPT:ACP41105.1', 'starting_position': 318, 'ending_position': 332, 'source_organism_name': 'Influenza A virus (A/California/04/2009(H1N1))', 'source_organism_iri': 'NCBITaxon:641501'}	Positive	qualitative binding|ELISA	Influenza A virus (A/California/04/2009(H1N1))
IEDB_ASSAY:1857186	IEDB_EPITOPE:150999	IPSIQSRGLFGAIAG	{'accession': 'ACP41105.1', 'name': 'hemagglutinin', 'iri': 'GENPEPT:ACP41105.1', 'starting_position': 338, 'ending_position': 352, 'source_organism_name': 'Influenza A virus (A/California/04/2009(H1N1))', 'source_organism_iri': 'NCBITaxon:641501'}	Positive	qualitative binding|ELISA	Influenza A virus (A/California/04/2009(H1N1))
IEDB_ASSAY:1857187	IEDB_EPITOPE:150986	GAIAGFIEGGWTGMV	{'accession': 'ACP41105.1', 'name': 'hemagglutinin', 'iri': 'GENPEPT:ACP41105.1', 'starting_position': 348, 'ending_position': 362, 'source_organism_name': 'Influenza A virus (A/California/04/2009(H1N1))', 'source_organism_iri': 'NCBITaxon:641501'}	Positive	qualitative binding|ELISA	Influenza A virus (A/California/04/2009(H1N1))
IEDB_ASSAY:1857188	IEDB_EPITOPE:151069	WTGMVDGWYGYHHQN	{'accession': 'ACP41105.1', 'name': 'hemagglutinin', 'iri': 'GENPEPT:ACP41105.1', 'starting_position': 358, 'ending_position': 372, 'source_organism_name': 'Influenza A virus (A/California/04/2009(H1N1))', 'source_organism_iri': 'NCBITaxon:641501'}	Positive	qualitative binding|ELISA	Influenza A virus (A/California/04/2009(H1N1))
IEDB_ASSAY:1857189	IEDB_EPITOPE:151074	YHHQNEQGSGYAADL	{'accession': 'ACP41105.1', 'name': 'hemagglutinin', 'iri': 'GENPEPT:ACP41105.1', 'starting_position': 368, 'ending_position': 382, 'source_organism_name': 'Influenza A virus (A/California/04/2009(H1N1))', 'source_organism_iri': 'NCBITaxon:641501'}	Positive	qualitative binding|ELISA	Influenza A virus (A/California/04/2009(H1N1))
IEDB_ASSAY:1857190	IEDB_EPITOPE:151071	YAADLKSTQNAIDEI	{'accession': 'ACP41105.1', 'name': 'hemagglutinin', 'iri': 'GENPEPT:ACP41105.1', 'starting_position': 378, 'ending_position': 392, 'source_organism_name': 'Influenza A virus (A/California/04/2009(H1N1))', 'source_organism_iri': 'NCBITaxon:641501'}	Positive	qualitative binding|ELISA	Influenza A virus (A/California/04/2009(H1N1))
IEDB_ASSAY:1857191	IEDB_EPITOPE:150964	AIDEITNKVNSVIEK	{'accession': 'ACP41105.1', 'name': 'hemagglutinin', 'iri': 'GENPEPT:ACP41105.1', 'starting_position': 388, 'ending_position': 402, 'source_organism_name': 'Influenza A virus (A/California/04/2009(H1N1))', 'source_organism_iri': 'NCBITaxon:641501'}	Positive	qualitative binding|ELISA	Influenza A virus (A/California/04/2009(H1N1))
IEDB_ASSAY:1857192	IEDB_EPITOPE:151060	SVIEKMNTQFTAVGK	{'accession': 'ACP41105.1', 'name': 'hemagglutinin', 'iri': 'GENPEPT:ACP41105.1', 'starting_position': 398, 'ending_position': 412, 'source_organism_name': 'Influenza A virus (A/California/04/2009(H1N1))', 'source_organism_iri': 'NCBITaxon:641501'}	Positive	qualitative binding|ELISA	Influenza A virus (A/California/04/2009(H1N1))
IEDB_ASSAY:1857193	IEDB_EPITOPE:151062	TAVGKEFNHLEKRIE	{'accession': 'ACP41105.1', 'name': 'hemagglutinin', 'iri': 'GENPEPT:ACP41105.1', 'starting_position': 408, 'ending_position': 422, 'source_organism_name': 'Influenza A virus (A/California/04/2009(H1N1))', 'source_organism_iri': 'NCBITaxon:641501'}	Positive	qualitative binding|ELISA	Influenza A virus (A/California/04/2009(H1N1))
IEDB_ASSAY:1857194	IEDB_EPITOPE:150979	EKRIENLNKKVDDGF	{'accession': 'ACP41105.1', 'name': 'hemagglutinin', 'iri': 'GENPEPT:ACP41105.1', 'starting_position': 418, 'ending_position': 432, 'source_organism_name': 'Influenza A virus (A/California/04/2009(H1N1))', 'source_organism_iri': 'NCBITaxon:641501'}	Positive	qualitative binding|ELISA	Influenza A virus (A/California/04/2009(H1N1))
IEDB_ASSAY:1857195	IEDB_EPITOPE:151067	VDDGFLDIWTYNAEL	{'accession': 'ACP41105.1', 'name': 'hemagglutinin', 'iri': 'GENPEPT:ACP41105.1', 'starting_position': 428, 'ending_position': 442, 'source_organism_name': 'Influenza A virus (A/California/04/2009(H1N1))', 'source_organism_iri': 'NCBITaxon:641501'}	Positive	qualitative binding|ELISA	Influenza A virus (A/California/04/2009(H1N1))
IEDB_ASSAY:1857196	IEDB_EPITOPE:151075	YNAELLVLLENERTL	{'accession': 'ACP41105.1', 'name': 'hemagglutinin', 'iri': 'GENPEPT:ACP41105.1', 'starting_position': 438, 'ending_position': 452, 'source_organism_name': 'Influenza A virus (A/California/04/2009(H1N1))', 'source_organism_iri': 'NCBITaxon:641501'}	Positive	qualitative binding|ELISA	Influenza A virus (A/California/04/2009(H1N1))
IEDB_ASSAY:1857197	IEDB_EPITOPE:151034	NERTLDYHDSNVKNL	{'accession': 'ACP41105.1', 'name': 'hemagglutinin', 'iri': 'GENPEPT:ACP41105.1', 'starting_position': 448, 'ending_position': 462, 'source_organism_name': 'Influenza A virus (A/California/04/2009(H1N1))', 'source_organism_iri': 'NCBITaxon:641501'}	Positive	qualitative binding|ELISA	Influenza A virus (A/California/04/2009(H1N1))
IEDB_ASSAY:1857199	IEDB_EPITOPE:151056	SQLKNNAKEIGNGCF	{'accession': 'ACP41105.1', 'name': 'hemagglutinin', 'iri': 'GENPEPT:ACP41105.1', 'starting_position': 468, 'ending_position': 482, 'source_organism_name': 'Influenza A virus (A/California/04/2009(H1N1))', 'source_organism_iri': 'NCBITaxon:641501'}	Positive	qualitative binding|ELISA	Influenza A virus (A/California/04/2009(H1N1))
IEDB_ASSAY:1857200	IEDB_EPITOPE:150989	GNGCFEFYHKCDNTC	{'accession': 'ACP41105.1', 'name': 'hemagglutinin', 'iri': 'GENPEPT:ACP41105.1', 'starting_position': 478, 'ending_position': 492, 'source_organism_name': 'Influenza A virus (A/California/04/2009(H1N1))', 'source_organism_iri': 'NCBITaxon:641501'}	Positive	qualitative binding|ELISA	Influenza A virus (A/California/04/2009(H1N1))
IEDB_ASSAY:1857201	IEDB_EPITOPE:150971	CDNTCMESVKNGTYD	{'accession': 'ACP41105.1', 'name': 'hemagglutinin', 'iri': 'GENPEPT:ACP41105.1', 'starting_position': 488, 'ending_position': 502, 'source_organism_name': 'Influenza A virus (A/California/04/2009(H1N1))', 'source_organism_iri': 'NCBITaxon:641501'}	Positive	qualitative binding|ELISA	Influenza A virus (A/California/04/2009(H1N1))
IEDB_ASSAY:1857202	IEDB_EPITOPE:151035	NGTYDYPKYSEEAKL	{'accession': 'ACP41105.1', 'name': 'hemagglutinin', 'iri': 'GENPEPT:ACP41105.1', 'starting_position': 498, 'ending_position': 512, 'source_organism_name': 'Influenza A virus (A/California/04/2009(H1N1))', 'source_organism_iri': 'NCBITaxon:641501'}	Positive	qualitative binding|ELISA	Influenza A virus (A/California/04/2009(H1N1))
IEDB_ASSAY:1857203	IEDB_EPITOPE:150977	EEAKLNREEIDGVKL	{'accession': 'ACP41105.1', 'name': 'hemagglutinin', 'iri': 'GENPEPT:ACP41105.1', 'starting_position': 508, 'ending_position': 522, 'source_organism_name': 'Influenza A virus (A/California/04/2009(H1N1))', 'source_organism_iri': 'NCBITaxon:641501'}	Positive	qualitative binding|ELISA	Influenza A virus (A/California/04/2009(H1N1))
IEDB_ASSAY:1857233	IEDB_EPITOPE:151041	PFQNIHPITIGKCPK	{'accession': 'ACP41105.1', 'name': 'hemagglutinin', 'iri': 'GENPEPT:ACP41105.1', 'starting_position': 308, 'ending_position': 322, 'source_organism_name': 'Influenza A virus (A/California/04/2009(H1N1))', 'source_organism_iri': 'NCBITaxon:641501'}	Positive	qualitative binding|ELISA	Influenza A virus (A/California/04/2009(H1N1))
IEDB_ASSAY:1857685	IEDB_EPITOPE:151022	LCKLRGVAPLHLG	{'accession': 'ACP41105.1', 'name': 'hemagglutinin', 'iri': 'GENPEPT:ACP41105.1', 'starting_position': 58, 'ending_position': 70, 'source_organism_name': 'Influenza A virus (A/California/04/2009(H1N1))', 'source_organism_iri': 'NCBITaxon:641501'}	Positive	qualitative binding|cross blocking	Influenza A virus (A/California/04/2009(H1N1))
IEDB_ASSAY:1857686	IEDB_EPITOPE:151021	LCKLRGVAPLHL	{'accession': 'ACP41105.1', 'name': 'hemagglutinin', 'iri': 'GENPEPT:ACP41105.1', 'starting_position': 58, 'ending_position': 69, 'source_organism_name': 'Influenza A virus (A/California/04/2009(H1N1))', 'source_organism_iri': 'NCBITaxon:641501'}	Positive	qualitative binding|cross blocking	Influenza A virus (A/California/04/2009(H1N1))
IEDB_ASSAY:1857687	IEDB_EPITOPE:151020	LCKLRGVAPLH	{'accession': 'ACP41105.1', 'name': 'hemagglutinin', 'iri': 'GENPEPT:ACP41105.1', 'starting_position': 58, 'ending_position': 68, 'source_organism_name': 'Influenza A virus (A/California/04/2009(H1N1))', 'source_organism_iri': 'NCBITaxon:641501'}	Positive	qualitative binding|cross blocking	Influenza A virus (A/California/04/2009(H1N1))
IEDB_ASSAY:1857688	IEDB_EPITOPE:151019	LCKLRGVAPL	{'accession': 'ACP41105.1', 'name': 'hemagglutinin', 'iri': 'GENPEPT:ACP41105.1', 'starting_position': 58, 'ending_position': 67, 'source_organism_name': 'Influenza A virus (A/California/04/2009(H1N1))', 'source_organism_iri': 'NCBITaxon:641501'}	Positive	qualitative binding|cross blocking	Influenza A virus (A/California/04/2009(H1N1))
IEDB_ASSAY:1857693	IEDB_EPITOPE:150972	CKLRGVAPLHLGKC	{'accession': 'ACP41105.1', 'name': 'hemagglutinin', 'iri': 'GENPEPT:ACP41105.1', 'starting_position': 59, 'ending_position': 72, 'source_organism_name': 'Influenza A virus (A/California/04/2009(H1N1))', 'source_organism_iri': 'NCBITaxon:641501'}	Positive	qualitative binding|cross blocking	Influenza A virus (A/California/04/2009(H1N1))
IEDB_ASSAY:1857694	IEDB_EPITOPE:151006	KLRGVAPLHLGKC	{'accession': 'ACP41105.1', 'name': 'hemagglutinin', 'iri': 'GENPEPT:ACP41105.1', 'starting_position': 60, 'ending_position': 72, 'source_organism_name': 'Influenza A virus (A/California/04/2009(H1N1))', 'source_organism_iri': 'NCBITaxon:641501'}	Positive	qualitative binding|cross blocking	Influenza A virus (A/California/04/2009(H1N1))
IEDB_ASSAY:1857695	IEDB_EPITOPE:151028	LRGVAPLHLGKC	{'accession': 'ACP41105.1', 'name': 'hemagglutinin', 'iri': 'GENPEPT:ACP41105.1', 'starting_position': 61, 'ending_position': 72, 'source_organism_name': 'Influenza A virus (A/California/04/2009(H1N1))', 'source_organism_iri': 'NCBITaxon:641501'}	Positive	qualitative binding|cross blocking	Influenza A virus (A/California/04/2009(H1N1))
IEDB_ASSAY:1857712	IEDB_EPITOPE:153427	MSLLTEVETPIRNEWECRCNGSSD	{'accession': 'AAD00138.1', 'name': 'M2 protein', 'iri': 'GENPEPT:AAD00138.1', 'starting_position': 1, 'ending_position': 24, 'source_organism_name': 'Influenza A virus (A/Hebei/19/1995(H3N2))', 'source_organism_iri': 'NCBITaxon:380951'}	Positive	qualitative binding|ELISA	Influenza A virus (A/Hebei/19/1995(H3N2))
IEDB_ASSAY:1857714	IEDB_EPITOPE:153428	MSLLTEVETPIRNEWGCKCNDSSD	{'accession': 'SRC279996', 'name': 'Matrix protein 2', 'iri': 'ONTIE:0002597', 'starting_position': None, 'ending_position': None, 'source_organism_name': 'Influenza A virus (A/Wisconsin/3523/1988(H1N1)) (Influenza A virus (A/Wisconsin/3523/88 (H1N1)))', 'source_organism_iri': 'NCBITaxon:380346'}	Positive	qualitative binding|ELISA	Influenza A virus (A/Wisconsin/3523/1988(H1N1)) (Influenza A virus (A/Wisconsin/3523/88 (H1N1)))
IEDB_ASSAY:1861494	IEDB_EPITOPE:163243	RKKRGLFGAIAGFIE	{'accession': 'ACR48874.1', 'name': 'hemagglutinin', 'iri': 'GENPEPT:ACR48874.1', 'starting_position': 338, 'ending_position': 352, 'source_organism_name': 'Influenza A virus (A/Vietnam/1194/2004(H5N1)) (Influenza A virus (A/Viet Nam/1194/2004(H5N1)))', 'source_organism_iri': 'NCBITaxon:644788'}	Positive	qualitative binding|ELISA	Influenza A virus (A/Vietnam/1194/2004(H5N1)) (Influenza A virus (A/Viet Nam/1194/2004(H5N1)))
IEDB_ASSAY:1861497	IEDB_EPITOPE:162644	KESTQKAIDGVTNKVNS	{'accession': 'ACR48874.1', 'name': 'hemagglutinin', 'iri': 'GENPEPT:ACR48874.1', 'starting_position': 379, 'ending_position': 395, 'source_organism_name': 'Influenza A virus (A/Vietnam/1194/2004(H5N1)) (Influenza A virus (A/Viet Nam/1194/2004(H5N1)))', 'source_organism_iri': 'NCBITaxon:644788'}	Positive	qualitative binding|ELISA	Influenza A virus (A/Vietnam/1194/2004(H5N1)) (Influenza A virus (A/Viet Nam/1194/2004(H5N1)))
IEDB_ASSAY:18628685	IEDB_EPITOPE:1347804	KNVPEIPKGRGL	{'accession': 'A0A2I7YV81.1', 'name': 'Hemagglutinin', 'iri': 'UNIPROT:A0A2I7YV81.1', 'starting_position': 330, 'ending_position': 341, 'source_organism_name': 'Influenza A virus (A/chicken/Jiangsu/JT157/2016(H7N9))', 'source_organism_iri': None}	Positive	qualitative binding|ELISA	Influenza A virus (A/chicken/Jiangsu/JT157/2016(H7N9))
IEDB_ASSAY:18628762	IEDB_EPITOPE:2132132	KNVPEIPKGR	{'accession': 'A0A2I7YV81.1', 'name': 'Hemagglutinin', 'iri': 'UNIPROT:A0A2I7YV81.1', 'starting_position': 330, 'ending_position': 339, 'source_organism_name': 'Influenza A virus (A/chicken/Jiangsu/JT157/2016(H7N9))', 'source_organism_iri': None}	Positive-Low	qualitative binding|ELISA	Influenza A virus (A/chicken/Jiangsu/JT157/2016(H7N9))
IEDB_ASSAY:18628777	IEDB_EPITOPE:892158	GL	{'accession': 'A0A2I7YV81.1', 'name': 'Hemagglutinin', 'iri': 'UNIPROT:A0A2I7YV81.1', 'starting_position': 340, 'ending_position': 341, 'source_organism_name': 'Influenza A virus (A/chicken/Jiangsu/JT157/2016(H7N9))', 'source_organism_iri': None}	Positive-Low	qualitative binding|ELISA	Influenza A virus (A/chicken/Jiangsu/JT157/2016(H7N9))
IEDB_ASSAY:1863948	IEDB_EPITOPE:2790	ALNNRFQIKGVELKS	{'accession': 'AAA87553.1', 'name': 'hemagglutinin', 'iri': 'GENPEPT:AAA87553.1', 'starting_position': 511, 'ending_position': 525, 'source_organism_name': 'Influenza A virus', 'source_organism_iri': 'NCBITaxon:11320'}	Positive	qualitative binding|ELISA	Influenza A virus
IEDB_ASSAY:1863963	IEDB_EPITOPE:153889	SLLTEVETPTRNEWECRCNDSSD	{'accession': 'AEK79810.1', 'name': 'matrix protein 2', 'iri': 'GENPEPT:AEK79810.1', 'starting_position': 2, 'ending_position': 24, 'source_organism_name': 'H5N1 subtype (Avian influenza virus H5N1)', 'source_organism_iri': 'NCBITaxon:102793'}	Positive	qualitative binding|ELISA	H5N1 subtype (Avian influenza virus H5N1)
IEDB_ASSAY:1866032	IEDB_EPITOPE:155291	NNAYP	{'accession': 'AAZ17522.1', 'name': 'hemagglutinin', 'iri': 'GENPEPT:AAZ17522.1', 'starting_position': 144, 'ending_position': 148, 'source_organism_name': 'Influenza A virus (A/black-headed goose/Qinghai/1/2005(H5N1))', 'source_organism_iri': 'NCBITaxon:336092'}	Positive	qualitative binding|inhibition by antigen	Influenza A virus (A/black-headed goose/Qinghai/1/2005(H5N1))
IEDB_ASSAY:1866033	IEDB_EPITOPE:155856	SSWSDH	{'accession': 'ACJ68614.1', 'name': 'hemagglutinin', 'iri': 'GENPEPT:ACJ68614.1', 'starting_position': 136, 'ending_position': 141, 'source_organism_name': 'Influenza A virus (A/Xinjiang/1/2006(H5N1))', 'source_organism_iri': 'NCBITaxon:577543'}	Positive	qualitative binding|inhibition by antigen	Influenza A virus (A/Xinjiang/1/2006(H5N1))
IEDB_ASSAY:1904513	IEDB_EPITOPE:161405	LLTEVETPIRNEWG	{'accession': 'CAA30889.1', 'name': 'M2 protein', 'iri': 'GENPEPT:CAA30889.1', 'starting_position': 3, 'ending_position': 16, 'source_organism_name': 'Influenza A virus', 'source_organism_iri': 'NCBITaxon:11320'}	Positive	qualitative binding|ELISA	Influenza A virus
IEDB_ASSAY:1904517	IEDB_EPITOPE:161404	LLTEVETPIR	{'accession': 'CAA30889.1', 'name': 'M2 protein', 'iri': 'GENPEPT:CAA30889.1', 'starting_position': 3, 'ending_position': 12, 'source_organism_name': 'Influenza A virus', 'source_organism_iri': 'NCBITaxon:11320'}	Positive	qualitative binding|ELISA	Influenza A virus
IEDB_ASSAY:1904526	IEDB_EPITOPE:161474	TPIRNE	{'accession': 'CAA30889.1', 'name': 'M2 protein', 'iri': 'GENPEPT:CAA30889.1', 'starting_position': 9, 'ending_position': 14, 'source_organism_name': 'Influenza A virus', 'source_organism_iri': 'NCBITaxon:11320'}	Positive	qualitative binding|ELISA	Influenza A virus
IEDB_ASSAY:1906267	IEDB_EPITOPE:161342	EVETPIRNEW	{'accession': 'CAA30889.1', 'name': 'M2 protein', 'iri': 'GENPEPT:CAA30889.1', 'starting_position': 6, 'ending_position': 15, 'source_organism_name': 'Influenza A virus', 'source_organism_iri': 'NCBITaxon:11320'}	Positive	qualitative binding|ELISA	Influenza A virus
IEDB_ASSAY:1906366	IEDB_EPITOPE:161460	SLLTEVETPIRNEWGCKCNDSSD	{'accession': 'ABG47908.1', 'name': 'matrix protein 2', 'iri': 'GENPEPT:ABG47908.1', 'starting_position': 2, 'ending_position': 24, 'source_organism_name': 'Influenza A virus (A/New York/687/1995(H3N2))', 'source_organism_iri': 'NCBITaxon:383028'}	Positive	qualitative binding|ELISA	Influenza A virus (A/New York/687/1995(H3N2))
IEDB_ASSAY:1906377	IEDB_EPITOPE:161452	SFLTEVETPIRNEWGCRCNGSSD	{'accession': 'BAA99398.1', 'name': 'M2', 'iri': 'GENPEPT:BAA99398.1', 'starting_position': 2, 'ending_position': 24, 'source_organism_name': 'Influenza A virus (A/X-31(H3N2)) (Influenza A virus (A/X31(H3N2)))', 'source_organism_iri': 'NCBITaxon:132504'}	Positive	qualitative binding|ELISA	Influenza A virus (A/X-31(H3N2)) (Influenza A virus (A/X31(H3N2)))
IEDB_ASSAY:1906380	IEDB_EPITOPE:161454	SLLTEVDTLTRNGWGCRCSDSSD	{'accession': 'CAC04084.1', 'name': 'matrix protein 2', 'iri': 'GENPEPT:CAC04084.1', 'starting_position': 2, 'ending_position': 24, 'source_organism_name': 'Influenza A virus (A/Hong Kong/485/1997(H5N1)) (Influenza A virus (A/Hong Kong/485/97 (H5N1)))', 'source_organism_iri': 'NCBITaxon:680692'}	Positive	qualitative binding|ELISA	Influenza A virus (A/Hong Kong/485/1997(H5N1)) (Influenza A virus (A/Hong Kong/485/97 (H5N1)))
IEDB_ASSAY:1906383	IEDB_EPITOPE:161456	SLLTEVETLTKNGWGCRCSDSSD	{'accession': 'AAK49250.1', 'name': 'membrane ion channel M2', 'iri': 'GENPEPT:AAK49250.1', 'starting_position': 2, 'ending_position': 24, 'source_organism_name': 'Influenza A virus (A/Hong Kong/542/97(H5N1)) (influenza A virus (A/HongKong/542/97(H5N1)))', 'source_organism_iri': 'NCBITaxon:155220'}	Positive	qualitative binding|ELISA	Influenza A virus (A/Hong Kong/542/97(H5N1)) (influenza A virus (A/HongKong/542/97(H5N1)))
IEDB_ASSAY:1906386	IEDB_EPITOPE:161458	SLLTEVETLTRNGWGCRCSDSSD	{'accession': 'O70632.1', 'name': 'Matrix protein 2', 'iri': 'GENPEPT:O70632.1', 'starting_position': 2, 'ending_position': 24, 'source_organism_name': 'Influenza A virus (A/Hong Kong/156/97(H5N1)) (Influenza A virus (A/Hong Kong/156/97 (H5N1)))', 'source_organism_iri': 'NCBITaxon:130763'}	Positive	qualitative binding|ELISA	Influenza A virus (A/Hong Kong/156/97(H5N1)) (Influenza A virus (A/Hong Kong/156/97 (H5N1)))
IEDB_ASSAY:1906389	IEDB_EPITOPE:161457	SLLTEVETLTRNGWECKCSDSSD	{'accession': 'AAK49236.1', 'name': 'membrane ion channel M2', 'iri': 'GENPEPT:AAK49236.1', 'starting_position': 2, 'ending_position': 24, 'source_organism_name': 'Influenza A virus (A/Hong Kong/1074/1999(H9N2)) (Influenza A virus (A/Hong Kong/1074/1997(H9N2)))', 'source_organism_iri': 'NCBITaxon:680690'}	Positive	qualitative binding|ELISA	Influenza A virus (A/Hong Kong/1074/1999(H9N2)) (Influenza A virus (A/Hong Kong/1074/1997(H9N2)))
IEDB_ASSAY:1906392	IEDB_EPITOPE:161464	SLLTEVETPTRNGWECKCSDSSD	{'accession': 'AAQ77437.1', 'name': 'matrix protein 2', 'iri': 'GENPEPT:AAQ77437.1', 'starting_position': 2, 'ending_position': 24, 'source_organism_name': 'Influenza A virus (A/Canada/rv504/2004(H7N3))', 'source_organism_iri': 'NCBITaxon:402518'}	Positive	qualitative binding|ELISA	Influenza A virus (A/Canada/rv504/2004(H7N3))
IEDB_ASSAY:1906398	IEDB_EPITOPE:161466	SLLTEVETPTRNGWGCRCSDSSD	{'accession': 'AAP04511.1', 'name': 'membrane ion channel M2', 'iri': 'GENPEPT:AAP04511.1', 'starting_position': 2, 'ending_position': 24, 'source_organism_name': 'Influenza A virus (A/Chicken/Shanghai/F/98(H9N2))', 'source_organism_iri': 'NCBITaxon:183741'}	Positive	qualitative binding|ELISA	Influenza A virus (A/Chicken/Shanghai/F/98(H9N2))
IEDB_ASSAY:1906401	IEDB_EPITOPE:161463	SLLTEVETPTRNGWECKCNDSSD	{'accession': 'ABI94583.1', 'name': 'matrix protein 2', 'iri': 'GENPEPT:ABI94583.1', 'starting_position': 2, 'ending_position': 24, 'source_organism_name': 'Influenza A virus (A/chicken/Netherlands/03010132/03(H7N7))', 'source_organism_iri': 'NCBITaxon:404573'}	Positive	qualitative binding|ELISA	Influenza A virus (A/chicken/Netherlands/03010132/03(H7N7))
IEDB_ASSAY:1906404	IEDB_EPITOPE:161467	SLLTEVKTPTRNGWECKCSDSSD	{'accession': 'AAD25212.1', 'name': 'matrix protein 2', 'iri': 'GENPEPT:AAD25212.1', 'starting_position': 2, 'ending_position': 24, 'source_organism_name': 'Influenza A virus (A/quail/Arkansas/16309-7/94 (H7N3NSA)) (influenza A virus (A/Quail/Arkansas/16309-7/94(H7N3NSA)))', 'source_organism_iri': 'NCBITaxon:89172'}	Positive	qualitative binding|ELISA	Influenza A virus (A/quail/Arkansas/16309-7/94 (H7N3NSA)) (influenza A virus (A/Quail/Arkansas/16309-7/94(H7N3NSA)))
IEDB_ASSAY:1906407	IEDB_EPITOPE:161462	SLLTEVETPTRDGWECKCSDSSD	{'accession': 'AAD25202.1', 'name': 'matrix protein 2', 'iri': 'GENPEPT:AAD25202.1', 'starting_position': 2, 'ending_position': 24, 'source_organism_name': 'Influenza A virus (A/Chicken/Pennsylvania/13552-1/98 (H7N2NSB))', 'source_organism_iri': 'NCBITaxon:89169'}	Positive	qualitative binding|ELISA	Influenza A virus (A/Chicken/Pennsylvania/13552-1/98 (H7N2NSB))
IEDB_ASSAY:1906410	IEDB_EPITOPE:161455	SLLTEVETHTRNGWECKCSDSSD	{'accession': 'AAM70001.1', 'name': 'M2', 'iri': 'GENPEPT:AAM70001.1', 'starting_position': 2, 'ending_position': 24, 'source_organism_name': 'Influenza A virus (A/chicken/California/1002a/00(H6N2))', 'source_organism_iri': 'NCBITaxon:196462'}	Positive	qualitative binding|ELISA	Influenza A virus (A/chicken/California/1002a/00(H6N2))
IEDB_ASSAY:1906413	IEDB_EPITOPE:161469	SLPTEVETPIRNEWGCRCNDSSD	{'accession': 'AAG28375.1', 'name': 'matrix protein M2', 'iri': 'GENPEPT:AAG28375.1', 'starting_position': 2, 'ending_position': 24, 'source_organism_name': 'Influenza A virus (A/swine/Quebec/192/81(H1N1)) (Influenza A virus (A/Swine/Quebec/192/81 (SwQc81)))', 'source_organism_iri': 'NCBITaxon:172149'}	Positive	qualitative binding|ELISA	Influenza A virus (A/swine/Quebec/192/81(H1N1)) (Influenza A virus (A/Swine/Quebec/192/81 (SwQc81)))
IEDB_ASSAY:1906416	IEDB_EPITOPE:161461	SLLTEVETPIRSEWGCRCNDSGD	{'accession': 'ABD95714.1', 'name': 'matrix protein 2', 'iri': 'GENPEPT:ABD95714.1', 'starting_position': 2, 'ending_position': 24, 'source_organism_name': 'Influenza A virus (A/swine/Tennessee/25/1977(H1N1)) (Influenza A virus (A/swine/TN/25/77(H1N1)))', 'source_organism_iri': 'NCBITaxon:332747'}	Positive	qualitative binding|ELISA	Influenza A virus (A/swine/Tennessee/25/1977(H1N1)) (Influenza A virus (A/swine/TN/25/77(H1N1)))
IEDB_ASSAY:1906419	IEDB_EPITOPE:161465	SLLTEVETPTRNGWECRCNDSSD	{'accession': 'AAT70608.1', 'name': 'membrane ion channel 2', 'iri': 'GENPEPT:AAT70608.1', 'starting_position': 2, 'ending_position': 24, 'source_organism_name': 'Influenza A virus (A/Dk/ST/5048/2001(H3N8))', 'source_organism_iri': 'NCBITaxon:284202'}	Positive	qualitative binding|ELISA	Influenza A virus (A/Dk/ST/5048/2001(H3N8))
IEDB_ASSAY:1906422	IEDB_EPITOPE:161459	SLLTEVETPIRKGWECNCSDSSD	{'accession': 'ACI22258.1', 'name': 'matrix protein 2', 'iri': 'GENPEPT:ACI22258.1', 'starting_position': 2, 'ending_position': 24, 'source_organism_name': 'Influenza A virus (A/unknown/New York/11646-5/2005(H7N2))', 'source_organism_iri': 'NCBITaxon:506282'}	Positive	qualitative binding|ELISA	Influenza A virus (A/unknown/New York/11646-5/2005(H7N2))
IEDB_ASSAY:1906425	IEDB_EPITOPE:161468	SLLTGVETHTRNGWGCKCSDSSD	{'accession': 'AAU11183.1', 'name': 'membrane protein M2', 'iri': 'GENPEPT:AAU11183.1', 'starting_position': 2, 'ending_position': 24, 'source_organism_name': 'Influenza A virus (A/chicken/HongKong/SF1/03(H9N2))', 'source_organism_iri': 'NCBITaxon:292039'}	Positive	qualitative binding|ELISA	Influenza A virus (A/chicken/HongKong/SF1/03(H9N2))
IEDB_ASSAY:1906428	IEDB_EPITOPE:161453	SLLPEVETHTRNGWGCRCSDSSD	{'accession': 'AAU11203.1', 'name': 'membrane protein M2', 'iri': 'GENPEPT:AAU11203.1', 'starting_position': 2, 'ending_position': 24, 'source_organism_name': 'Influenza A virus (A/chicken/HongKong/YU427/03(H9N2))', 'source_organism_iri': 'NCBITaxon:292045'}	Positive	qualitative binding|ELISA	Influenza A virus (A/chicken/HongKong/YU427/03(H9N2))
IEDB_ASSAY:1907483	IEDB_EPITOPE:161180	EILRTQES	{'accession': 'AAZ79977.1', 'name': 'neuraminidase', 'iri': 'GENPEPT:AAZ79977.1', 'starting_position': 221, 'ending_position': 228, 'source_organism_name': 'Influenza A virus (A/Guangdong/15/2007(H3N2))', 'source_organism_iri': 'NCBITaxon:1041990'}	Positive	qualitative binding|ELISA	Influenza A virus (A/Guangdong/15/2007(H3N2))
IEDB_ASSAY:1907487	IEDB_EPITOPE:161185	RDNWRGSNR	{'accession': 'CAC86331.1', 'name': 'neuraminidase', 'iri': 'GENPEPT:CAC86331.1', 'starting_position': 292, 'ending_position': 300, 'source_organism_name': 'Influenza A virus (A/Guangdong/15/2007(H3N2))', 'source_organism_iri': 'NCBITaxon:1041990'}	Positive	qualitative binding|ELISA	Influenza A virus (A/Guangdong/15/2007(H3N2))
IEDB_ASSAY:1907493	IEDB_EPITOPE:161188	WSNPNSK	{'accession': 'ABO72361.1', 'name': 'neuraminidase', 'iri': 'GENPEPT:ABO72361.1', 'starting_position': 383, 'ending_position': 389, 'source_organism_name': 'Influenza A virus (A/Guangdong/15/2007(H3N2))', 'source_organism_iri': 'NCBITaxon:1041990'}	Positive	qualitative binding|ELISA	Influenza A virus (A/Guangdong/15/2007(H3N2))
IEDB_ASSAY:1908200	IEDB_EPITOPE:161281	SLLTEVETPTRNEWECKCIDSSD	{'accession': 'ABW06379.1', 'name': 'matrix protein 2', 'iri': 'GENPEPT:ABW06379.1', 'starting_position': 2, 'ending_position': 24, 'source_organism_name': 'Influenza A virus', 'source_organism_iri': 'NCBITaxon:11320'}	Positive	qualitative binding|western blot	Influenza A virus
IEDB_ASSAY:1929404	IEDB_EPITOPE:164169	QGKS	{'accession': 'ACR48874.1', 'name': 'hemagglutinin', 'iri': 'GENPEPT:ACR48874.1', 'starting_position': 149, 'ending_position': 152, 'source_organism_name': 'Influenza A virus (A/Vietnam/1194/2004(H5N1)) (Influenza A virus (A/Viet Nam/1194/2004(H5N1)))', 'source_organism_iri': 'NCBITaxon:644788'}	Positive	qualitative binding|immuno staining	Influenza A virus (A/Vietnam/1194/2004(H5N1)) (Influenza A virus (A/Viet Nam/1194/2004(H5N1)))
IEDB_ASSAY:1939346	IEDB_EPITOPE:167382	RERRRKKRGLFGAIA	{'accession': 'ABP51977.1', 'name': 'hemagglutinin', 'iri': 'GENPEPT:ABP51977.1', 'starting_position': 339, 'ending_position': 353, 'source_organism_name': 'H5N1 subtype (Avian influenza virus H5N1)', 'source_organism_iri': 'NCBITaxon:102793'}	Positive-Low	neutralization |biological activity	H5N1 subtype (Avian influenza virus H5N1)
IEDB_ASSAY:1939349	IEDB_EPITOPE:167383	RERRRKKRGLFGAIAGFI	{'accession': 'ABP51977.1', 'name': 'hemagglutinin', 'iri': 'GENPEPT:ABP51977.1', 'starting_position': 339, 'ending_position': 356, 'source_organism_name': 'H5N1 subtype (Avian influenza virus H5N1)', 'source_organism_iri': 'NCBITaxon:102793'}	Positive-Low	neutralization |biological activity	H5N1 subtype (Avian influenza virus H5N1)
IEDB_ASSAY:1945311	IEDB_EPITOPE:172565	NSENGTCYPGDFIDYEELREQLSSVSSFEKFEIF	{'accession': 'AAD17229.1', 'name': 'hemagglutinin', 'iri': 'GENPEPT:AAD17229.1', 'starting_position': 101, 'ending_position': 134, 'source_organism_name': 'Influenza A virus (A/South Carolina/1/1918(H1N1)) (Influenza A virus (A/South Carolina/1/18 (H1N1)))', 'source_organism_iri': 'NCBITaxon:59375'}	Positive	qualitative binding|ELISA	Influenza A virus (A/South Carolina/1/1918(H1N1)) (Influenza A virus (A/South Carolina/1/18 (H1N1)))
IEDB_ASSAY:1945312	IEDB_EPITOPE:170737	EELKHLLSRINHFEKIQIIPKNSWSDHEASGVSS	{'accession': 'ABM92273.1', 'name': 'hemagglutinin', 'iri': 'GENPEPT:ABM92273.1', 'starting_position': 115, 'ending_position': 148, 'source_organism_name': 'Influenza A virus (A/Egypt/0636-NAMRU3/2007(H5N1))', 'source_organism_iri': 'NCBITaxon:421901'}	Positive	qualitative binding|ELISA	Influenza A virus (A/Egypt/0636-NAMRU3/2007(H5N1))
IEDB_ASSAY:1945313	IEDB_EPITOPE:172018	LCDLDGVHPLILRDCSVAGWLLGNPMCDEFINVPE	{'accession': 'SRC133', 'name': 'Hemagglutinin precursor', 'iri': 'ONTIE:0002034', 'starting_position': None, 'ending_position': None, 'source_organism_name': 'Influenza A virus (A/Hong Kong/213/03)', 'source_organism_iri': 'NCBITaxon:657165'}	Positive	qualitative binding|ELISA	Influenza A virus (A/Hong Kong/213/03)
IEDB_ASSAY:1945314	IEDB_EPITOPE:172022	LCNLDGVKPLILRDCSVAGWLLGNPMCDEFINVPE	{'accession': 'AEH42694.1', 'name': 'hemagglutinin', 'iri': 'GENPEPT:AEH42694.1', 'starting_position': 57, 'ending_position': 91, 'source_organism_name': 'Influenza A virus (A/Hong Kong/213/03)', 'source_organism_iri': 'NCBITaxon:657165'}	Positive	qualitative binding|ELISA	Influenza A virus (A/Hong Kong/213/03)
IEDB_ASSAY:1953918	IEDB_EPITOPE:174212	NSDNGTCYPGDFINYEEL	{'accession': 'S69889', 'name': 'hemagglutinin precursor', 'iri': 'GENPEPT:S69889', 'starting_position': 101, 'ending_position': 118, 'source_organism_name': 'Influenza A virus', 'source_organism_iri': 'NCBITaxon:11320'}	Positive	qualitative binding|ELISA	Influenza A virus
IEDB_ASSAY:1953919	IEDB_EPITOPE:174275	SLLTEVETPIRNGWECKCNDSSD	{'accession': 'ACA14212.1', 'name': 'matrix protein 2', 'iri': 'GENPEPT:ACA14212.1', 'starting_position': 2, 'ending_position': 24, 'source_organism_name': 'Influenza A virus', 'source_organism_iri': 'NCBITaxon:11320'}	Positive	qualitative binding|ELISA	Influenza A virus
IEDB_ASSAY:1960666	IEDB_EPITOPE:175534	SLLTEVETPTRSEWECRCSDSSD	{'accession': 'ADF10254.1', 'name': 'matrix protein 2', 'iri': 'GENPEPT:ADF10254.1', 'starting_position': 2, 'ending_position': 24, 'source_organism_name': 'Influenza A virus (A/Ontario/309862/2009(H1N1))', 'source_organism_iri': 'NCBITaxon:754366'}	Positive	qualitative binding|ELISA	Influenza A virus (A/Ontario/309862/2009(H1N1))
IEDB_ASSAY:1960667	IEDB_EPITOPE:175533	SLLTEVETPTKSEWECRCNVSSD	{'accession': 'ACB30165.1', 'name': 'matrix protein 2', 'iri': 'GENPEPT:ACB30165.1', 'starting_position': 2, 'ending_position': 24, 'source_organism_name': 'Influenza A virus (A/equine/London/1416/1973(H7N7)) (Influenza A virus (A/equine/London/1416/73(H7N7)))', 'source_organism_iri': 'NCBITaxon:380340'}	Positive	qualitative binding|ELISA	Influenza A virus (A/equine/London/1416/1973(H7N7)) (Influenza A virus (A/equine/London/1416/73(H7N7)))
IEDB_ASSAY:1960763	IEDB_EPITOPE:176614	SLLTEVETPTRNGWE	{'accession': 'ABI94583.1', 'name': 'matrix protein 2', 'iri': 'GENPEPT:ABI94583.1', 'starting_position': 2, 'ending_position': 16, 'source_organism_name': 'Influenza A virus', 'source_organism_iri': 'NCBITaxon:11320'}	Positive	qualitative binding|ELISA	Influenza A virus
IEDB_ASSAY:1962885	IEDB_EPITOPE:177115	ILEKKHNGKLC	{'accession': 'AAW80717.1', 'name': 'hemagglutinin HA', 'iri': 'GENPEPT:AAW80717.1', 'starting_position': 48, 'ending_position': 58, 'source_organism_name': 'Influenza A virus (A/Viet Nam/1203/2004(H5N1)) (Influenza A virus (A/Vietnam/1203/04(H5N1)))', 'source_organism_iri': 'NCBITaxon:284218'}	Positive-Low	qualitative binding|ELISA	Influenza A virus (A/Viet Nam/1203/2004(H5N1)) (Influenza A virus (A/Vietnam/1203/04(H5N1)))
IEDB_ASSAY:1962886	IEDB_EPITOPE:176979	CYPGDFNDYEELK	{'accession': 'AAW80717.1', 'name': 'hemagglutinin HA', 'iri': 'GENPEPT:AAW80717.1', 'starting_position': 106, 'ending_position': 118, 'source_organism_name': 'Influenza A virus (A/Viet Nam/1203/2004(H5N1)) (Influenza A virus (A/Vietnam/1203/04(H5N1)))', 'source_organism_iri': 'NCBITaxon:284218'}	Positive-Low	qualitative binding|ELISA	Influenza A virus (A/Viet Nam/1203/2004(H5N1)) (Influenza A virus (A/Vietnam/1203/04(H5N1)))
IEDB_ASSAY:1962887	IEDB_EPITOPE:177301	STYPTIKRSYNNTNQ	{'accession': 'AAW80717.1', 'name': 'hemagglutinin HA', 'iri': 'GENPEPT:AAW80717.1', 'starting_position': 171, 'ending_position': 185, 'source_organism_name': 'Influenza A virus (A/Viet Nam/1203/2004(H5N1)) (Influenza A virus (A/Vietnam/1203/04(H5N1)))', 'source_organism_iri': 'NCBITaxon:284218'}	Positive-Low	qualitative binding|ELISA	Influenza A virus (A/Viet Nam/1203/2004(H5N1)) (Influenza A virus (A/Vietnam/1203/04(H5N1)))
IEDB_ASSAY:1962888	IEDB_EPITOPE:177101	IATRSKVNGQSGRM	{'accession': 'AAW80717.1', 'name': 'hemagglutinin HA', 'iri': 'GENPEPT:AAW80717.1', 'starting_position': 229, 'ending_position': 242, 'source_organism_name': 'Influenza A virus (A/Viet Nam/1203/2004(H5N1)) (Influenza A virus (A/Vietnam/1203/04(H5N1)))', 'source_organism_iri': 'NCBITaxon:284218'}	Positive-High	qualitative binding|ELISA	Influenza A virus (A/Viet Nam/1203/2004(H5N1)) (Influenza A virus (A/Vietnam/1203/04(H5N1)))
IEDB_ASSAY:1962934	IEDB_EPITOPE:177093	IATRPKVNGQSGRM	{'accession': 'AAC32100.1', 'name': 'hemagglutinin subtype H5', 'iri': 'GENPEPT:AAC32100.1', 'starting_position': 229, 'ending_position': 242, 'source_organism_name': 'Influenza A virus (A/Hong Kong/482/97(H5N1)) (Influenza A virus (A/Hong Kong/482/97 (H5N1)))', 'source_organism_iri': 'NCBITaxon:155218'}	Positive-High	qualitative binding|ELISA	Influenza A virus (A/Hong Kong/482/97(H5N1)) (Influenza A virus (A/Hong Kong/482/97 (H5N1)))
IEDB_ASSAY:1962935	IEDB_EPITOPE:177099	IATRSKVNGQNGRM	{'accession': 'BAE07201.1', 'name': 'hemagglutinin', 'iri': 'GENPEPT:BAE07201.1', 'starting_position': 229, 'ending_position': 242, 'source_organism_name': 'Influenza A virus (A/Hong Kong/213/2003(H5N1)) (Influenza A virus (A/HK/213/03 (H5N1)))', 'source_organism_iri': 'NCBITaxon:432070'}	Positive-High	qualitative binding|ELISA	Influenza A virus (A/Hong Kong/213/2003(H5N1)) (Influenza A virus (A/HK/213/03 (H5N1)))
IEDB_ASSAY:1962936	IEDB_EPITOPE:177164	MATRSKVNGQSGRM	{'accession': 'ABW74707.1', 'name': 'hemagglutinin', 'iri': 'GENPEPT:ABW74707.1', 'starting_position': 229, 'ending_position': 242, 'source_organism_name': 'Influenza A virus (A/Indonesia/TLL007/2006(H5N1))', 'source_organism_iri': 'NCBITaxon:472511'}	Positive	qualitative binding|ELISA	Influenza A virus (A/Indonesia/TLL007/2006(H5N1))
IEDB_ASSAY:1962937	IEDB_EPITOPE:177100	IATRSKVNGQSGRI	{'accession': 'ABO10183.1', 'name': 'hemagglutinin', 'iri': 'GENPEPT:ABO10183.1', 'starting_position': 229, 'ending_position': 242, 'source_organism_name': 'Influenza A virus (A/Viet Nam/JP4207/2005(H5N1))', 'source_organism_iri': 'NCBITaxon:427890'}	Positive-High	qualitative binding|ELISA	Influenza A virus (A/Viet Nam/JP4207/2005(H5N1))
IEDB_ASSAY:1962938	IEDB_EPITOPE:177092	IATRPKVNGQSGRI	{'accession': 'AAC32099.1', 'name': 'hemagglutinin subtype H5', 'iri': 'GENPEPT:AAC32099.1', 'starting_position': 229, 'ending_position': 242, 'source_organism_name': 'Influenza A virus (A/Hong Kong/483/1997(H5N1)) (Influenza A Virus (A/Hong Kong/483/97(H5N1)))', 'source_organism_iri': 'NCBITaxon:88104'}	Positive-Low	qualitative binding|ELISA	Influenza A virus (A/Hong Kong/483/1997(H5N1)) (Influenza A Virus (A/Hong Kong/483/97(H5N1)))
IEDB_ASSAY:1962939	IEDB_EPITOPE:177096	IATRSKINGQSGRI	{'accession': 'ABM54179.1', 'name': 'hemagglutinin', 'iri': 'GENPEPT:ABM54179.1', 'starting_position': 228, 'ending_position': 241, 'source_organism_name': 'Influenza A virus (A/Egypt/14724-NAMRU3/2006(H5N1))', 'source_organism_iri': 'NCBITaxon:418868'}	Positive	qualitative binding|ELISA	Influenza A virus (A/Egypt/14724-NAMRU3/2006(H5N1))
IEDB_ASSAY:1962940	IEDB_EPITOPE:177097	IATRSKINGQSGRM	{'accession': 'ABE97630.1', 'name': 'hemagglutinin', 'iri': 'GENPEPT:ABE97630.1', 'starting_position': 229, 'ending_position': 242, 'source_organism_name': 'Influenza A virus (A/Vietnam/CL100/2004(H5N1)) (Influenza A virus (A/human/Vietnam/CL100/2004(H5N1)))', 'source_organism_iri': 'NCBITaxon:357210'}	Positive	qualitative binding|ELISA	Influenza A virus (A/Vietnam/CL100/2004(H5N1)) (Influenza A virus (A/human/Vietnam/CL100/2004(H5N1)))
IEDB_ASSAY:1962941	IEDB_EPITOPE:177103	IATRSKVNGRSGRM	{'accession': 'ABD28181.1', 'name': 'hemagglutinin', 'iri': 'GENPEPT:ABD28181.1', 'starting_position': 229, 'ending_position': 242, 'source_organism_name': 'Influenza A virus (A/Anhui/2/2005(H5N1))', 'source_organism_iri': 'NCBITaxon:370811'}	Positive-Low	qualitative binding|ELISA	Influenza A virus (A/Anhui/2/2005(H5N1))
IEDB_ASSAY:1962942	IEDB_EPITOPE:177085	IAARSKVNGQSGRM	{'accession': 'ABM92273.1', 'name': 'hemagglutinin', 'iri': 'GENPEPT:ABM92273.1', 'starting_position': 228, 'ending_position': 241, 'source_organism_name': 'Influenza A virus (A/Egypt/0636-NAMRU3/2007(H5N1))', 'source_organism_iri': 'NCBITaxon:421901'}	Positive-High	qualitative binding|ELISA	Influenza A virus (A/Egypt/0636-NAMRU3/2007(H5N1))
IEDB_ASSAY:1962943	IEDB_EPITOPE:177095	IATRSEVNGQSGRM	{'accession': 'ABL10088.1', 'name': 'hemagglutinin', 'iri': 'GENPEPT:ABL10088.1', 'starting_position': 229, 'ending_position': 242, 'source_organism_name': 'Influenza A virus (A/Thailand/1(KAN-1A)/2004(H5N1))', 'source_organism_iri': 'NCBITaxon:414044'}	Positive-Low	qualitative binding|ELISA	Influenza A virus (A/Thailand/1(KAN-1A)/2004(H5N1))
IEDB_ASSAY:1962944	IEDB_EPITOPE:177098	IATRSKVNGQIGRM	{'accession': 'ACI06181.1', 'name': 'hemagglutinin', 'iri': 'GENPEPT:ACI06181.1', 'starting_position': 212, 'ending_position': 225, 'source_organism_name': 'Influenza A virus (A/Egypt/2289-NAMRU3/2008(H5N1))', 'source_organism_iri': 'NCBITaxon:562988'}	Positive	qualitative binding|ELISA	Influenza A virus (A/Egypt/2289-NAMRU3/2008(H5N1))
IEDB_ASSAY:1962945	IEDB_EPITOPE:177102	IATRSKVNGQSGRV	{'accession': 'ACI06185.1', 'name': 'hemagglutinin', 'iri': 'GENPEPT:ACI06185.1', 'starting_position': 213, 'ending_position': 226, 'source_organism_name': 'Influenza A virus (A/Egypt/3300-NAMRU3/2008(H5N1))', 'source_organism_iri': 'NCBITaxon:562992'}	Positive-Low	qualitative binding|ELISA	Influenza A virus (A/Egypt/3300-NAMRU3/2008(H5N1))
IEDB_ASSAY:1962946	IEDB_EPITOPE:177104	IATRTKVNGQSGRM	{'accession': 'ABU80630.1', 'name': 'hemagglutinin', 'iri': 'GENPEPT:ABU80630.1', 'starting_position': 184, 'ending_position': 197, 'source_organism_name': 'Influenza A virus (A/Anhui/T2/2006(H5N1))', 'source_organism_iri': 'NCBITaxon:464314'}	Positive-Low	qualitative binding|ELISA	Influenza A virus (A/Anhui/T2/2006(H5N1))
IEDB_ASSAY:1962947	IEDB_EPITOPE:177305	TATRSKVNGQSGRM	{'accession': 'ABM90489.1', 'name': 'hemagglutinin', 'iri': 'GENPEPT:ABM90489.1', 'starting_position': 213, 'ending_position': 226, 'source_organism_name': 'Influenza A virus (A/Indonesia/CDC1032N/2007(H5N1))', 'source_organism_iri': 'NCBITaxon:421472'}	Positive-Low	qualitative binding|ELISA	Influenza A virus (A/Indonesia/CDC1032N/2007(H5N1))
IEDB_ASSAY:1962949	IEDB_EPITOPE:177084	IAARPKVKDQHGRM	{'accession': 'AAA43209.1', 'name': 'hemagglutinin precursor', 'iri': 'GENPEPT:AAA43209.1', 'starting_position': 230, 'ending_position': 243, 'source_organism_name': 'Influenza A virus (A/WSN/1933(H1N1)) (Influenza A virus (A/WSN/33(H1N1)))', 'source_organism_iri': 'NCBITaxon:382835'}	Positive-High	qualitative binding|ELISA	Influenza A virus (A/WSN/1933(H1N1)) (Influenza A virus (A/WSN/33(H1N1)))
IEDB_ASSAY:1962950	IEDB_EPITOPE:177088	IAKRPKVRDQEGRI	{'accession': 'AAK70451.1', 'name': 'hemagglutinin', 'iri': 'GENPEPT:AAK70451.1', 'starting_position': 230, 'ending_position': 243, 'source_organism_name': 'Influenza A virus (A/Hong Kong/1131/1998(H1N1)) (Influenza A virus (A/Hong Kong/1131/98 (H1N1)))', 'source_organism_iri': 'NCBITaxon:164326'}	Positive-High	qualitative binding|ELISA	Influenza A virus (A/Hong Kong/1131/1998(H1N1)) (Influenza A virus (A/Hong Kong/1131/98 (H1N1)))
IEDB_ASSAY:1962952	IEDB_EPITOPE:177089	IAKRPKVRGQAGRM	{'accession': 'ABK57093.1', 'name': 'hemagglutinin', 'iri': 'GENPEPT:ABK57093.1', 'starting_position': 231, 'ending_position': 244, 'source_organism_name': 'Influenza A virus (A/Thailand/271/2005(H1N1))', 'source_organism_iri': 'NCBITaxon:411157'}	Positive	qualitative binding|ELISA	Influenza A virus (A/Thailand/271/2005(H1N1))
IEDB_ASSAY:1962954	IEDB_EPITOPE:177087	IAIRPKVRDQEGRM	{'accession': 'ACP41934.1', 'name': 'hemagglutinin', 'iri': 'GENPEPT:ACP41934.1', 'starting_position': 231, 'ending_position': 244, 'source_organism_name': 'Influenza A virus (A/Texas/05/2009(H1N1))', 'source_organism_iri': 'NCBITaxon:641812'}	Positive	qualitative binding|ELISA	Influenza A virus (A/Texas/05/2009(H1N1))
IEDB_ASSAY:1962955	IEDB_EPITOPE:177121	ITKRPKVRDQEGRI	{'accession': 'ABI96104.1', 'name': 'hemagglutinin', 'iri': 'GENPEPT:ABI96104.1', 'starting_position': 230, 'ending_position': 243, 'source_organism_name': 'Influenza A virus (A/Michigan/2/2003(H1N2))', 'source_organism_iri': 'NCBITaxon:402938'}	Positive-Low	qualitative binding|ELISA	Influenza A virus (A/Michigan/2/2003(H1N2))
IEDB_ASSAY:1962982	IEDB_EPITOPE:177091	IATRPKVNGQGGRM	{'accession': 'AAT65325.1', 'name': 'hemagglutinin precursor', 'iri': 'GENPEPT:AAT65325.1', 'starting_position': 234, 'ending_position': 247, 'source_organism_name': 'Influenza A virus (A/mallard/Alberta/202/1996(H2N5)) (Influenza A virus (A/mallard/ALB/202/1996(H2N5)))', 'source_organism_iri': 'NCBITaxon:352764'}	Positive	qualitative binding|ELISA	Influenza A virus (A/mallard/Alberta/202/1996(H2N5)) (Influenza A virus (A/mallard/ALB/202/1996(H2N5)))
IEDB_ASSAY:1962983	IEDB_EPITOPE:177114	IGSRPWVRGVSSRI	{'accession': 'AAK62039.1', 'name': 'hemagglutinin', 'iri': 'GENPEPT:AAK62039.1', 'starting_position': 233, 'ending_position': 246, 'source_organism_name': 'Influenza A virus (A/Hong Kong/1143/99(H3N2))', 'source_organism_iri': 'NCBITaxon:162326'}	Positive-Low	qualitative binding|ELISA	Influenza A virus (A/Hong Kong/1143/99(H3N2))
IEDB_ASSAY:1962987	IEDB_EPITOPE:177113	IGSRPWVRGQSGRV	{'accession': 'AAA43151.1', 'name': 'hemagglutinin', 'iri': 'GENPEPT:AAA43151.1', 'starting_position': 238, 'ending_position': 251, 'source_organism_name': 'Influenza A virus (A/equine/Jilin/1/1989(H3N8))', 'source_organism_iri': 'NCBITaxon:385585'}	Positive-Low	qualitative binding|ELISA	Influenza A virus (A/equine/Jilin/1/1989(H3N8))
IEDB_ASSAY:1962988	IEDB_EPITOPE:177094	IATRPKVNGQSGRV	{'accession': 'ABI84970.1', 'name': 'hemagglutinin', 'iri': 'GENPEPT:ABI84970.1', 'starting_position': 229, 'ending_position': 242, 'source_organism_name': 'Influenza A virus (A/tern/South Africa/1961(H5N3)) (Influenza A virus (A/tern/South Africa/61(H5N3)))', 'source_organism_iri': 'NCBITaxon:384510'}	Positive-Low	qualitative binding|ELISA	Influenza A virus (A/tern/South Africa/1961(H5N3)) (Influenza A virus (A/tern/South Africa/61(H5N3)))
IEDB_ASSAY:1962989	IEDB_EPITOPE:177209	PGARPQVNGQSGRI	{'accession': 'AAC40998.1', 'name': 'hemagglutinin precursor', 'iri': 'GENPEPT:AAC40998.1', 'starting_position': 226, 'ending_position': 239, 'source_organism_name': 'Influenza A virus (A/England/268/1996(H7N7))', 'source_organism_iri': 'NCBITaxon:380284'}	Positive	qualitative binding|ELISA	Influenza A virus (A/England/268/1996(H7N7))
IEDB_ASSAY:1962990	IEDB_EPITOPE:177111	IGPRPLVNGLQGRI	{'accession': 'CAB95857.1', 'name': 'Hemagglutinin', 'iri': 'GENPEPT:CAB95857.1', 'starting_position': 225, 'ending_position': 238, 'source_organism_name': 'Influenza A virus (A/Hong Kong/1074/1999(H9N2)) (Influenza A virus (A/Hong Kong/1074/1997(H9N2)))', 'source_organism_iri': 'NCBITaxon:680690'}	Positive	qualitative binding|ELISA	Influenza A virus (A/Hong Kong/1074/1999(H9N2)) (Influenza A virus (A/Hong Kong/1074/1997(H9N2)))
IEDB_ASSAY:1962991	IEDB_EPITOPE:177112	IGSRPRVRNQSGRI	{'accession': 'ABI84453.1', 'name': 'hemagglutinin', 'iri': 'GENPEPT:ABI84453.1', 'starting_position': 234, 'ending_position': 247, 'source_organism_name': 'Influenza A virus (A/mallard/Astrakhan/263/1982(H14N5)) (Influenza A virus (A/mallard duck/AST/263/1982(H14N5)))', 'source_organism_iri': 'NCBITaxon:352564'}	Positive-Low	qualitative binding|ELISA	Influenza A virus (A/mallard/Astrakhan/263/1982(H14N5)) (Influenza A virus (A/mallard duck/AST/263/1982(H14N5)))
IEDB_ASSAY:1962992	IEDB_EPITOPE:177208	PGARPKVNGQAGRI	{'accession': 'ABB90704.1', 'name': 'hemagglutinin', 'iri': 'GENPEPT:ABB90704.1', 'starting_position': 226, 'ending_position': 239, 'source_organism_name': 'Influenza A virus (A/Australian shelduck/Western Australia/1756/1983(H15N2))', 'source_organism_iri': 'NCBITaxon:359921'}	Positive	qualitative binding|ELISA	Influenza A virus (A/Australian shelduck/Western Australia/1756/1983(H15N2))
IEDB_ASSAY:1963143	IEDB_EPITOPE:177300	STQKAIDGVTNKVNSIIDK	{'accession': 'ABM54179.1', 'name': 'hemagglutinin', 'iri': 'GENPEPT:ABM54179.1', 'starting_position': 385, 'ending_position': 403, 'source_organism_name': 'H5N1 subtype (Avian influenza virus H5N1)', 'source_organism_iri': 'NCBITaxon:102793'}	Positive-Low	qualitative binding|ELISA	H5N1 subtype (Avian influenza virus H5N1)
IEDB_ASSAY:1963144	IEDB_EPITOPE:177340	VDGWYGYHHSNEQGSGYA	{'accession': 'ABI36144.1', 'name': 'hemagglutinin', 'iri': 'GENPEPT:ABI36144.1', 'starting_position': 364, 'ending_position': 381, 'source_organism_name': 'H5N1 subtype (Avian influenza virus H5N1)', 'source_organism_iri': 'NCBITaxon:102793'}	Positive-Low	qualitative binding|ELISA	H5N1 subtype (Avian influenza virus H5N1)
IEDB_ASSAY:1963145	IEDB_EPITOPE:177236	RKKRGLFGAIAGFIEGGW	{'accession': 'ABI36144.1', 'name': 'hemagglutinin', 'iri': 'GENPEPT:ABI36144.1', 'starting_position': 343, 'ending_position': 360, 'source_organism_name': 'H5N1 subtype (Avian influenza virus H5N1)', 'source_organism_iri': 'NCBITaxon:102793'}	Positive-Low	qualitative binding|ELISA	H5N1 subtype (Avian influenza virus H5N1)
IEDB_ASSAY:1966832	IEDB_EPITOPE:177664	FIEGGWTGMVDGWYGYHH	{'accession': 'ACP41105.1', 'name': 'hemagglutinin', 'iri': 'GENPEPT:ACP41105.1', 'starting_position': 353, 'ending_position': 370, 'source_organism_name': 'Influenza A virus (A/California/04/2009(H1N1))', 'source_organism_iri': 'NCBITaxon:641501'}	Positive	qualitative binding|ELISA	Influenza A virus (A/California/04/2009(H1N1))
IEDB_ASSAY:1967651	IEDB_EPITOPE:178124	DHMAIIKKYTSGRQEKNPAL	{'accession': 'ABR31780.1', 'name': 'polymerase PB2', 'iri': 'GENPEPT:ABR31780.1', 'starting_position': 26, 'ending_position': 45, 'source_organism_name': 'Influenza A virus (A/chicken/Taiwan/2838V/00(H6N1))', 'source_organism_iri': 'NCBITaxon:449656'}	Positive	qualitative binding|inhibition by antigen	Influenza A virus (A/chicken/Taiwan/2838V/00(H6N1))
IEDB_ASSAY:1967652	IEDB_EPITOPE:178165	WGIEPIDNVMGIIGILPDMT	{'accession': 'ABR31780.1', 'name': 'polymerase PB2', 'iri': 'GENPEPT:ABR31780.1', 'starting_position': 449, 'ending_position': 468, 'source_organism_name': 'Influenza A virus (A/chicken/Taiwan/2838V/00(H6N1))', 'source_organism_iri': 'NCBITaxon:449656'}	Positive	qualitative binding|inhibition by antigen	Influenza A virus (A/chicken/Taiwan/2838V/00(H6N1))
IEDB_ASSAY:1967653	IEDB_EPITOPE:178130	FSSLTVNVRGSGMRILVRGN	{'accession': 'ABR31780.1', 'name': 'polymerase PB2', 'iri': 'GENPEPT:ABR31780.1', 'starting_position': 633, 'ending_position': 652, 'source_organism_name': 'Influenza A virus (A/chicken/Taiwan/2838V/00(H6N1))', 'source_organism_iri': 'NCBITaxon:449656'}	Positive	qualitative binding|inhibition by antigen	Influenza A virus (A/chicken/Taiwan/2838V/00(H6N1))
IEDB_ASSAY:1967657	IEDB_EPITOPE:178157	RREVHIYYLEKSNKIKSEKT	{'accession': 'ABR31783.1', 'name': 'polymerase PA', 'iri': 'GENPEPT:ABR31783.1', 'starting_position': 124, 'ending_position': 143, 'source_organism_name': 'Influenza A virus (A/chicken/Taiwan/2838V/00(H6N1))', 'source_organism_iri': 'NCBITaxon:449656'}	Positive	qualitative binding|inhibition by antigen	Influenza A virus (A/chicken/Taiwan/2838V/00(H6N1))
IEDB_ASSAY:1967658	IEDB_EPITOPE:178136	GLWDSFRQSERGEETIEERF	{'accession': 'ABR31783.1', 'name': 'polymerase PA', 'iri': 'GENPEPT:ABR31783.1', 'starting_position': 186, 'ending_position': 205, 'source_organism_name': 'Influenza A virus (A/chicken/Taiwan/2838V/00(H6N1))', 'source_organism_iri': 'NCBITaxon:449656'}	Positive	qualitative binding|inhibition by antigen	Influenza A virus (A/chicken/Taiwan/2838V/00(H6N1))
IEDB_ASSAY:1967659	IEDB_EPITOPE:178166	YGFIIKGRSHLRNDTDVVNF	{'accession': 'ABR31783.1', 'name': 'polymerase PA', 'iri': 'GENPEPT:ABR31783.1', 'starting_position': 501, 'ending_position': 520, 'source_organism_name': 'Influenza A virus (A/chicken/Taiwan/2838V/00(H6N1))', 'source_organism_iri': 'NCBITaxon:449656'}	Positive	qualitative binding|inhibition by antigen	Influenza A virus (A/chicken/Taiwan/2838V/00(H6N1))
IEDB_ASSAY:1967660	IEDB_EPITOPE:178138	IERMVLSAFDERRNRYLEEH	{'accession': 'ABR31785.1', 'name': 'nucleocapsid protein', 'iri': 'GENPEPT:ABR31785.1', 'starting_position': 63, 'ending_position': 82, 'source_organism_name': 'Influenza A virus (A/chicken/Taiwan/2838V/00(H6N1))', 'source_organism_iri': 'NCBITaxon:449656'}	Positive	qualitative binding|inhibition by antigen	Influenza A virus (A/chicken/Taiwan/2838V/00(H6N1))
IEDB_ASSAY:1967663	IEDB_EPITOPE:178133	GILGFVFTLTVPSERGLQRR	{'accession': 'ABR31788.1', 'name': 'matrix protein 1', 'iri': 'GENPEPT:ABR31788.1', 'starting_position': 58, 'ending_position': 77, 'source_organism_name': 'Influenza A virus (A/chicken/Taiwan/2838V/00(H6N1))', 'source_organism_iri': 'NCBITaxon:449656'}	Positive	qualitative binding|inhibition by antigen	Influenza A virus (A/chicken/Taiwan/2838V/00(H6N1))
IEDB_ASSAY:1967664	IEDB_EPITOPE:178149	NALNGNGDPNNMDRAVKLYR	{'accession': 'ABR31788.1', 'name': 'matrix protein 1', 'iri': 'GENPEPT:ABR31788.1', 'starting_position': 82, 'ending_position': 101, 'source_organism_name': 'Influenza A virus (A/chicken/Taiwan/2838V/00(H6N1))', 'source_organism_iri': 'NCBITaxon:449656'}	Positive	qualitative binding|inhibition by antigen	Influenza A virus (A/chicken/Taiwan/2838V/00(H6N1))
IEDB_ASSAY:1967665	IEDB_EPITOPE:178152	QIADSQHRSHRQMVTTTNPL	{'accession': 'ABR31788.1', 'name': 'matrix protein 1', 'iri': 'GENPEPT:ABR31788.1', 'starting_position': 153, 'ending_position': 172, 'source_organism_name': 'Influenza A virus (A/chicken/Taiwan/2838V/00(H6N1))', 'source_organism_iri': 'NCBITaxon:449656'}	Positive	qualitative binding|inhibition by antigen	Influenza A virus (A/chicken/Taiwan/2838V/00(H6N1))
IEDB_ASSAY:1967666	IEDB_EPITOPE:178164	VETPIRNGWECKCSDSSDSL	{'accession': 'ABD35588.1', 'name': 'membrane ion channel 2', 'iri': 'GENPEPT:ABD35588.1', 'starting_position': 7, 'ending_position': 26, 'source_organism_name': 'Influenza A virus (A/chicken/Taiwan/0329/01(H6N1))', 'source_organism_iri': 'NCBITaxon:371214'}	Positive	qualitative binding|inhibition by antigen	Influenza A virus (A/chicken/Taiwan/0329/01(H6N1))
IEDB_ASSAY:1967668	IEDB_EPITOPE:178161	STEGVPESMREEYRQEQQSA	{'accession': 'ABD35588.1', 'name': 'membrane ion channel 2', 'iri': 'GENPEPT:ABD35588.1', 'starting_position': 64, 'ending_position': 83, 'source_organism_name': 'Influenza A virus (A/chicken/Taiwan/0329/01(H6N1))', 'source_organism_iri': 'NCBITaxon:371214'}	Positive	qualitative binding|inhibition by antigen	Influenza A virus (A/chicken/Taiwan/0329/01(H6N1))
IEDB_ASSAY:1967669	IEDB_EPITOPE:178132	GDAPFLDRLRRDQKSLRGRG	{'accession': 'ABR31790.1', 'name': 'nonstructural protein 1', 'iri': 'GENPEPT:ABR31790.1', 'starting_position': 28, 'ending_position': 47, 'source_organism_name': 'Influenza A virus (A/chicken/Taiwan/2838V/00(H6N1))', 'source_organism_iri': 'NCBITaxon:449656'}	Positive	qualitative binding|inhibition by antigen	Influenza A virus (A/chicken/Taiwan/2838V/00(H6N1))
IEDB_ASSAY:1967670	IEDB_EPITOPE:178120	AIASAPASRYLTDMTLEEMS	{'accession': 'ABR31790.1', 'name': 'nonstructural protein 1', 'iri': 'GENPEPT:ABR31790.1', 'starting_position': 80, 'ending_position': 99, 'source_organism_name': 'Influenza A virus (A/chicken/Taiwan/2838V/00(H6N1))', 'source_organism_iri': 'NCBITaxon:449656'}	Positive	qualitative binding|inhibition by antigen	Influenza A virus (A/chicken/Taiwan/2838V/00(H6N1))
IEDB_ASSAY:1967671	IEDB_EPITOPE:178123	DEDVKNAIGVLIGGLEWNDN	{'accession': 'ABR31790.1', 'name': 'nonstructural protein 1', 'iri': 'GENPEPT:ABR31790.1', 'starting_position': 171, 'ending_position': 190, 'source_organism_name': 'Influenza A virus (A/chicken/Taiwan/2838V/00(H6N1))', 'source_organism_iri': 'NCBITaxon:449656'}	Positive	qualitative binding|inhibition by antigen	Influenza A virus (A/chicken/Taiwan/2838V/00(H6N1))
IEDB_ASSAY:1967672	IEDB_EPITOPE:178147	MDSNTVSSFQDILMRMSKMQ	{'accession': 'ABD36844.1', 'name': 'nonstructural protein 2', 'iri': 'GENPEPT:ABD36844.1', 'starting_position': 1, 'ending_position': 20, 'source_organism_name': 'Influenza A virus (A/chicken/Taiwan/0329/01(H6N1))', 'source_organism_iri': 'NCBITaxon:371214'}	Positive	qualitative binding|inhibition by antigen	Influenza A virus (A/chicken/Taiwan/0329/01(H6N1))
IEDB_ASSAY:1967673	IEDB_EPITOPE:178146	LGEAVMRMGDLHSLQSRNGK	{'accession': 'ABD36844.1', 'name': 'nonstructural protein 2', 'iri': 'GENPEPT:ABD36844.1', 'starting_position': 45, 'ending_position': 64, 'source_organism_name': 'Influenza A virus (A/chicken/Taiwan/0329/01(H6N1))', 'source_organism_iri': 'NCBITaxon:371214'}	Positive	qualitative binding|inhibition by antigen	Influenza A virus (A/chicken/Taiwan/0329/01(H6N1))
IEDB_ASSAY:1967674	IEDB_EPITOPE:178155	RLKVTENSFEQITFMQALQL	{'accession': 'ABD36844.1', 'name': 'nonstructural protein 2', 'iri': 'GENPEPT:ABD36844.1', 'starting_position': 86, 'ending_position': 105, 'source_organism_name': 'Influenza A virus (A/chicken/Taiwan/0329/01(H6N1))', 'source_organism_iri': 'NCBITaxon:371214'}	Positive	qualitative binding|inhibition by antigen	Influenza A virus (A/chicken/Taiwan/0329/01(H6N1))
IEDB_ASSAY:1967678	IEDB_EPITOPE:178131	GDAPFLDRLR	{'accession': 'ABR31790.1', 'name': 'nonstructural protein 1', 'iri': 'GENPEPT:ABR31790.1', 'starting_position': 28, 'ending_position': 37, 'source_organism_name': 'Influenza A virus (A/chicken/Taiwan/2838V/00(H6N1))', 'source_organism_iri': 'NCBITaxon:449656'}	Positive	qualitative binding|western blot	Influenza A virus (A/chicken/Taiwan/2838V/00(H6N1))
IEDB_ASSAY:1970291	IEDB_EPITOPE:186786	NVPEWSYIVEKANPANDLCYPGNFNDYEELKHLLSRINHFEKIQ	{'accession': 'ABD28180.1', 'name': 'hemagglutinin', 'iri': 'GENPEPT:ABD28180.1', 'starting_position': 88, 'ending_position': 131, 'source_organism_name': 'Influenza A virus (A/Anhui/1/2005(H5N1))', 'source_organism_iri': 'NCBITaxon:370810'}	Positive	neutralization |biological activity	Influenza A virus (A/Anhui/1/2005(H5N1))
IEDB_ASSAY:1974593	IEDB_EPITOPE:180911	KSTQNAIDGITNKVNSVIEK	{'accession': 'AAD17229.1', 'name': 'hemagglutinin', 'iri': 'GENPEPT:AAD17229.1', 'starting_position': 383, 'ending_position': 402, 'source_organism_name': 'Influenza A virus (A/South Carolina/1/1918(H1N1))', 'source_organism_iri': 'NCBITaxon:59375'}	Positive-Low	qualitative binding|ELISA	Influenza A virus (A/South Carolina/1/1918(H1N1)) (Influenza A virus (A/South Carolina/1/18 (H1N1)))
IEDB_ASSAY:1974601	IEDB_EPITOPE:180912	KSTQNAINGITNKVNSVIEK	{'accession': 'P03452', 'name': 'Hemagglutinin precursor', 'iri': 'GENPEPT:P03452', 'starting_position': 383, 'ending_position': 402, 'source_organism_name': 'Influenza A virus (A/Puerto Rico/8/1934(H1N1))', 'source_organism_iri': 'NCBITaxon:211044'}	Positive-Low	qualitative binding|ELISA	Influenza A virus (A/Puerto Rico/8/1934(H1N1)) (Influenza A virus (A/PR 8/34 (H1N1)))
IEDB_ASSAY:1976002	IEDB_EPITOPE:181236	NSPQRER	{'accession': 'ADE07187.1', 'name': 'hemagglutinin', 'iri': 'GENPEPT:ADE07187.1', 'starting_position': 300, 'ending_position': 306, 'source_organism_name': 'H5N1 subtype (Avian influenza virus H5N1)', 'source_organism_iri': 'NCBITaxon:102793'}	Positive	qualitative binding|inhibition by antigen	H5N1 subtype (Avian influenza virus H5N1)
IEDB_ASSAY:1977528	IEDB_EPITOPE:181471	SWSYIVETSSSDNGTCYPGDFIDYEE	{'accession': 'ACR18920.1', 'name': 'hemagglutinin', 'iri': 'GENPEPT:ACR18920.1', 'starting_position': 92, 'ending_position': 117, 'source_organism_name': 'Influenza A virus (A/Hong Kong/01/2009(H1N1))', 'source_organism_iri': 'NCBITaxon:645724'}	Positive	qualitative binding|flow cytometry	Influenza A virus (A/Hong Kong/01/2009(H1N1))
IEDB_ASSAY:1977529	IEDB_EPITOPE:181470	SVSSFERFEIFPKTSSWPNHESNKGVTAACPHAGAK	{'accession': 'SRC133', 'name': 'Hemagglutinin precursor', 'iri': 'ONTIE:0002034', 'starting_position': None, 'ending_position': None, 'source_organism_name': 'Influenza A virus (A/Hong Kong/01/2009(H1N1))', 'source_organism_iri': 'NCBITaxon:645724'}	Positive	qualitative binding|flow cytometry	Influenza A virus (A/Hong Kong/01/2009(H1N1))
IEDB_ASSAY:1977530	IEDB_EPITOPE:181381	LKNNAKEIGNGCFEFYHKCDNTCMESVKNGTYDYPKYSEEAKLNREEIDGVK	{'accession': 'ACR18920.1', 'name': 'hemagglutinin', 'iri': 'GENPEPT:ACR18920.1', 'starting_position': 470, 'ending_position': 521, 'source_organism_name': 'Influenza A virus (A/Hong Kong/01/2009(H1N1))', 'source_organism_iri': 'NCBITaxon:645724'}	Positive	qualitative binding|flow cytometry	Influenza A virus (A/Hong Kong/01/2009(H1N1))
IEDB_ASSAY:1989218	IEDB_EPITOPE:97255	EALMEWLKTRPILSPLTK	{'accession': 'ABL61489.1', 'name': 'matrix protein 1', 'iri': 'GENPEPT:ABL61489.1', 'starting_position': 40, 'ending_position': 57, 'source_organism_name': 'Influenza A virus', 'source_organism_iri': 'NCBITaxon:11320'}	Positive	qualitative binding|western blot	Influenza A virus
IEDB_ASSAY:1989219	IEDB_EPITOPE:97482	LTKGILGFVFTLTVPSER	{'accession': 'ABG80283.1', 'name': 'matrix protein 1', 'iri': 'GENPEPT:ABG80283.1', 'starting_position': 55, 'ending_position': 72, 'source_organism_name': 'Influenza A virus', 'source_organism_iri': 'NCBITaxon:11320'}	Positive	qualitative binding|western blot	Influenza A virus
IEDB_ASSAY:1989513	IEDB_EPITOPE:29690	IYSTVASSL	{'accession': 'P03452', 'name': 'Hemagglutinin precursor', 'iri': 'GENPEPT:P03452', 'starting_position': 533, 'ending_position': 541, 'source_organism_name': 'Influenza A virus (A/Puerto Rico/8/1934(H1N1)) (Influenza A virus (A/PR 8/34 (H1N1)))', 'source_organism_iri': 'NCBITaxon:211044'}	Positive	qualitative binding|flow cytometry	Influenza A virus (A/Puerto Rico/8/1934(H1N1)) (Influenza A virus (A/PR 8/34 (H1N1)))
IEDB_ASSAY:1989829	IEDB_EPITOPE:189120	LVALENQHTIDLTDSEMNKLFEKTRRQLRENA	{'accession': 'Q91MA7.1', 'name': 'Hemagglutinin', 'iri': 'GENPEPT:Q91MA7.1', 'starting_position': 444, 'ending_position': 475, 'source_organism_name': 'Influenza A virus (A/Hong Kong/1/1968(H3N2)) (Influenza A virus (A/Hong Kong/1/68(H3N2)))', 'source_organism_iri': 'NCBITaxon:506350'}	Positive	qualitative binding|ELISA	Influenza A virus (A/Hong Kong/1/1968(H3N2)) (Influenza A virus (A/Hong Kong/1/68(H3N2)))
IEDB_ASSAY:1989832	IEDB_EPITOPE:189148	RIQDLEKYVEDTKIDLWSYNAELLVALENQH	{'accession': 'Q91MA7.1', 'name': 'Hemagglutinin', 'iri': 'GENPEPT:Q91MA7.1', 'starting_position': 421, 'ending_position': 451, 'source_organism_name': 'Influenza A virus (A/Hong Kong/1/1968(H3N2)) (Influenza A virus (A/Hong Kong/1/68(H3N2)))', 'source_organism_iri': 'NCBITaxon:506350'}	Positive	qualitative binding|ELISA	Influenza A virus (A/Hong Kong/1/1968(H3N2)) (Influenza A virus (A/Hong Kong/1/68(H3N2)))
IEDB_ASSAY:1989886	IEDB_EPITOPE:189065	EMNKLFEKTRRQLRENA	{'accession': 'Q91MA7.1', 'name': 'Hemagglutinin', 'iri': 'GENPEPT:Q91MA7.1', 'starting_position': 459, 'ending_position': 475, 'source_organism_name': 'Influenza A virus (A/Hong Kong/1/1968(H3N2)) (Influenza A virus (A/Hong Kong/1/68(H3N2)))', 'source_organism_iri': 'NCBITaxon:506350'}	Positive-Low	qualitative binding|ELISA	Influenza A virus (A/Hong Kong/1/1968(H3N2)) (Influenza A virus (A/Hong Kong/1/68(H3N2)))
IEDB_ASSAY:2006864	IEDB_EPITOPE:153429	MSLLTEVETPTRNGWECKCSDSSD	{'accession': 'ABA42434.1', 'name': 'M2', 'iri': 'GENPEPT:ABA42434.1', 'starting_position': 1, 'ending_position': 24, 'source_organism_name': 'H3N8 subtype', 'source_organism_iri': 'NCBITaxon:119211'}	Positive	qualitative binding|ELISA	H3N8 subtype
IEDB_ASSAY:2006877	IEDB_EPITOPE:190150	SGYAADLKSTQNAIDEITNKVNSVIEKMNTQFTAVGKEFNHLEKRI	{'accession': 'ACQ76318.1', 'name': 'hemagglutinin', 'iri': 'GENPEPT:ACQ76318.1', 'starting_position': 376, 'ending_position': 421, 'source_organism_name': 'Influenza A virus (A/California/04/2009(H1N1))', 'source_organism_iri': 'NCBITaxon:641501'}	Positive	qualitative binding|phage display	Influenza A virus (A/California/04/2009(H1N1))
IEDB_ASSAY:2006965	IEDB_EPITOPE:190295	MSLLTEVETPTRNGWGCRCSDSSD	{'accession': 'AAP04511.1', 'name': 'membrane ion channel M2', 'iri': 'GENPEPT:AAP04511.1', 'starting_position': 1, 'ending_position': 24, 'source_organism_name': 'H9N2 subtype (H9N2)', 'source_organism_iri': 'NCBITaxon:102796'}	Positive	qualitative binding|ELISA	H9N2 subtype (H9N2)
IEDB_ASSAY:2008571	IEDB_EPITOPE:193303	NDATYQRTRALVRTG	{'accession': 'AAA43467.1', 'name': 'nucleoprotein', 'iri': 'GENPEPT:AAA43467.1', 'starting_position': 144, 'ending_position': 158, 'source_organism_name': 'Influenza A virus', 'source_organism_iri': 'NCBITaxon:11320'}	Positive-Low	qualitative binding|ELISA	Influenza A virus
IEDB_ASSAY:2014416	IEDB_EPITOPE:190809	KFDKLYIWGVHHPGT	{'accession': 'ACC66837.1', 'name': 'hemagglutinin', 'iri': 'GENPEPT:ACC66837.1', 'starting_position': 173, 'ending_position': 187, 'source_organism_name': 'Influenza A virus', 'source_organism_iri': 'NCBITaxon:11320'}	Positive	qualitative binding|ELISA	Influenza A virus
IEDB_ASSAY:2014457	IEDB_EPITOPE:190870	NIPSRISIYWTIVKPGD	{'accession': 'ABO20957.1', 'name': 'hemagglutinin', 'iri': 'GENPEPT:ABO20957.1', 'starting_position': 225, 'ending_position': 241, 'source_organism_name': 'Influenza A virus', 'source_organism_iri': 'NCBITaxon:11320'}	Positive-Low	qualitative binding|ELISA	Influenza A virus
IEDB_ASSAY:2014484	IEDB_EPITOPE:192368	ILRTQESEC	{'accession': 'ABG34248.1', 'name': 'neuraminidase', 'iri': 'GENPEPT:ABG34248.1', 'starting_position': 222, 'ending_position': 230, 'source_organism_name': 'Influenza A virus', 'source_organism_iri': 'NCBITaxon:11320'}	Positive	neutralization |biological activity	Influenza A virus
IEDB_ASSAY:2015587	IEDB_EPITOPE:192531	MNPNQKIITIGS	{'accession': '0704313A', 'name': 'neuraminidase', 'iri': 'GENPEPT:0704313A', 'starting_position': 1, 'ending_position': 12, 'source_organism_name': 'Influenza A virus', 'source_organism_iri': 'NCBITaxon:11320'}	Positive	qualitative binding|ELISA	Influenza A virus
IEDB_ASSAY:2026218	IEDB_EPITOPE:225860	SHNGKLCLLKGIAPLQLGN	{'accession': 'ADI99532.1', 'name': 'hemagglutinin', 'iri': 'GENPEPT:ADI99532.1', 'starting_position': 53, 'ending_position': 71, 'source_organism_name': 'Influenza A virus (A/Brisbane/59/2007(H1N1))', 'source_organism_iri': 'NCBITaxon:504904'}	Positive	qualitative binding|microarray	Influenza A virus (A/Brisbane/59/2007(H1N1))
IEDB_ASSAY:2026235	IEDB_EPITOPE:225916	YANNKEKEVLVLWGVHHPP	{'accession': 'ACA28844.1', 'name': 'hemagglutinin', 'iri': 'GENPEPT:ACA28844.1', 'starting_position': 181, 'ending_position': 199, 'source_organism_name': 'Influenza A virus (A/Brisbane/59/2007(H1N1))', 'source_organism_iri': 'NCBITaxon:504904'}	Positive	qualitative binding|microarray	Influenza A virus (A/Brisbane/59/2007(H1N1))
IEDB_ASSAY:2026239	IEDB_EPITOPE:225903	VLWGVHHPPNIGDQKALYH	{'accession': 'ACA28844.1', 'name': 'hemagglutinin', 'iri': 'GENPEPT:ACA28844.1', 'starting_position': 191, 'ending_position': 209, 'source_organism_name': 'Influenza A virus (A/Brisbane/59/2007(H1N1))', 'source_organism_iri': 'NCBITaxon:504904'}	Positive	qualitative binding|microarray	Influenza A virus (A/Brisbane/59/2007(H1N1))
IEDB_ASSAY:2026245	IEDB_EPITOPE:225759	IGDQKALYHTENAYVSVVS	{'accession': 'ACA28844.1', 'name': 'hemagglutinin', 'iri': 'GENPEPT:ACA28844.1', 'starting_position': 201, 'ending_position': 219, 'source_organism_name': 'Influenza A virus (A/Brisbane/59/2007(H1N1))', 'source_organism_iri': 'NCBITaxon:504904'}	Positive	qualitative binding|microarray	Influenza A virus (A/Brisbane/59/2007(H1N1))
IEDB_ASSAY:2026247	IEDB_EPITOPE:225722	ENAYVSVVSSHYSRKFTPE	{'accession': 'ACA28844.1', 'name': 'hemagglutinin', 'iri': 'GENPEPT:ACA28844.1', 'starting_position': 211, 'ending_position': 229, 'source_organism_name': 'Influenza A virus (A/Brisbane/59/2007(H1N1))', 'source_organism_iri': 'NCBITaxon:504904'}	Positive	qualitative binding|microarray	Influenza A virus (A/Brisbane/59/2007(H1N1))
IEDB_ASSAY:2026269	IEDB_EPITOPE:225724	EPGDTIIFEANGNLIAPRY	{'accession': 'ACA28844.1', 'name': 'hemagglutinin', 'iri': 'GENPEPT:ACA28844.1', 'starting_position': 251, 'ending_position': 269, 'source_organism_name': 'Influenza A virus (A/Brisbane/59/2007(H1N1))', 'source_organism_iri': 'NCBITaxon:504904'}	Positive	qualitative binding|microarray	Influenza A virus (A/Brisbane/59/2007(H1N1))
IEDB_ASSAY:2026285	IEDB_EPITOPE:225810	NCSVAGWILGNPECELLIS	{'accession': 'ACA28844.1', 'name': 'hemagglutinin', 'iri': 'GENPEPT:ACA28844.1', 'starting_position': 71, 'ending_position': 89, 'source_organism_name': 'Influenza A virus (A/Brisbane/59/2007(H1N1))', 'source_organism_iri': 'NCBITaxon:504904'}	Positive	qualitative binding|microarray	Influenza A virus (A/Brisbane/59/2007(H1N1))
IEDB_ASSAY:2026289	IEDB_EPITOPE:225818	NPECELLISKESWSYIVEK	{'accession': 'ACA28844.1', 'name': 'hemagglutinin', 'iri': 'GENPEPT:ACA28844.1', 'starting_position': 81, 'ending_position': 99, 'source_organism_name': 'Influenza A virus (A/Brisbane/59/2007(H1N1))', 'source_organism_iri': 'NCBITaxon:504904'}	Positive	qualitative binding|microarray	Influenza A virus (A/Brisbane/59/2007(H1N1))
IEDB_ASSAY:2026293	IEDB_EPITOPE:225726	ESWSYIVEKPNPENGTCYP	{'accession': 'ACA28844.1', 'name': 'hemagglutinin', 'iri': 'GENPEPT:ACA28844.1', 'starting_position': 91, 'ending_position': 109, 'source_organism_name': 'Influenza A virus (A/Brisbane/59/2007(H1N1))', 'source_organism_iri': 'NCBITaxon:504904'}	Positive	qualitative binding|microarray	Influenza A virus (A/Brisbane/59/2007(H1N1))
IEDB_ASSAY:2026315	IEDB_EPITOPE:225747	GTSSACIRRSNNSFFSRLN	{'accession': 'ABW23353.1', 'name': 'hemagglutinin', 'iri': 'GENPEPT:ABW23353.1', 'starting_position': 150, 'ending_position': 168, 'source_organism_name': 'Influenza A virus (A/Brisbane/10/2007(H3N2))', 'source_organism_iri': 'NCBITaxon:476294'}	Positive	qualitative binding|microarray	Influenza A virus (A/Brisbane/10/2007(H3N2))
IEDB_ASSAY:2026357	IEDB_EPITOPE:225862	SPHQILDGENCTLIDALLG	{'accession': 'ABW23353.1', 'name': 'hemagglutinin', 'iri': 'GENPEPT:ABW23353.1', 'starting_position': 70, 'ending_position': 88, 'source_organism_name': 'Influenza A virus (A/Brisbane/10/2007(H3N2))', 'source_organism_iri': 'NCBITaxon:476294'}	Positive	qualitative binding|microarray	Influenza A virus (A/Brisbane/10/2007(H3N2))
IEDB_ASSAY:2026369	IEDB_EPITOPE:225833	PRGYFKIRSGKSSIMRSDA	{'accession': 'ABW23353.1', 'name': 'hemagglutinin', 'iri': 'GENPEPT:ABW23353.1', 'starting_position': 270, 'ending_position': 288, 'source_organism_name': 'Influenza A virus (A/Brisbane/10/2007(H3N2))', 'source_organism_iri': 'NCBITaxon:476294'}	Positive	qualitative binding|microarray	Influenza A virus (A/Brisbane/10/2007(H3N2))
IEDB_ASSAY:2026377	IEDB_EPITOPE:225710	CTLIDALLGDPQCDGFQNK	{'accession': 'ABW23353.1', 'name': 'hemagglutinin', 'iri': 'GENPEPT:ABW23353.1', 'starting_position': 80, 'ending_position': 98, 'source_organism_name': 'Influenza A virus (A/Brisbane/10/2007(H3N2))', 'source_organism_iri': 'NCBITaxon:476294'}	Positive	qualitative binding|microarray	Influenza A virus (A/Brisbane/10/2007(H3N2))
IEDB_ASSAY:2026390	IEDB_EPITOPE:225925	YSNCYPYDVPDYASLRSLV	{'accession': 'ABW23353.1', 'name': 'hemagglutinin', 'iri': 'GENPEPT:ABW23353.1', 'starting_position': 110, 'ending_position': 128, 'source_organism_name': 'Influenza A virus (A/Brisbane/10/2007(H3N2))', 'source_organism_iri': 'NCBITaxon:476294'}	Positive	qualitative binding|microarray	Influenza A virus (A/Brisbane/10/2007(H3N2))
IEDB_ASSAY:20335	IEDB_EPITOPE:59319	SLLTEVETPIRNEWGCRCNDSSDP	{'accession': 'P35938.1', 'name': 'Matrix protein 2', 'iri': 'GENPEPT:P35938.1', 'starting_position': 2, 'ending_position': 25, 'source_organism_name': 'Influenza A virus (A/Puerto Rico/8/34/Mount Sinai(H1N1)) (Influenza A virus (A/Puerto Rico/8/1934(mt sinai)(H1N1)))', 'source_organism_iri': 'NCBITaxon:183764'}	Positive	qualitative binding|ELISA	Influenza A virus (A/Puerto Rico/8/34/Mount Sinai(H1N1)) (Influenza A virus (A/Puerto Rico/8/1934(mt sinai)(H1N1)))
IEDB_ASSAY:2071781	IEDB_EPITOPE:224827	KPNDAINF	{'accession': 'ABP51976.1', 'name': 'hemagglutinin', 'iri': 'GENPEPT:ABP51976.1', 'starting_position': 250, 'ending_position': 257, 'source_organism_name': 'Influenza A virus (A/Vietnam/1194/2004(H5N1)) (Influenza A virus (A/Viet Nam/1194/2004(H5N1)))', 'source_organism_iri': 'NCBITaxon:644788'}	Positive	on rate|surface plasmon resonance (SPR)|M^-1s^-1	Influenza A virus (A/Vietnam/1194/2004(H5N1)) (Influenza A virus (A/Viet Nam/1194/2004(H5N1)))
IEDB_ASSAY:2097250	IEDB_EPITOPE:53639	RESRNPGNA	{'accession': 'ACP41106.1', 'name': 'nucleocapsid protein', 'iri': 'GENPEPT:ACP41106.1', 'starting_position': 243, 'ending_position': 251, 'source_organism_name': 'Influenza A virus (A/California/04/2009(H1N1))', 'source_organism_iri': 'NCBITaxon:641501'}	Positive	qualitative binding|inhibition by antigen	Influenza A virus (A/California/04/2009(H1N1))
IEDB_ASSAY:2105137	IEDB_EPITOPE:226690	VPRYA	{'accession': 'ADU02154.1', 'name': 'hemagglutinin', 'iri': 'GENPEPT:ADU02154.1', 'starting_position': 267, 'ending_position': 271, 'source_organism_name': 'Influenza A virus (A/swine/Heilongjiang/44/2009(H1N1))', 'source_organism_iri': 'NCBITaxon:915014'}	Positive	qualitative binding|western blot	Influenza A virus (A/swine/Heilongjiang/44/2009(H1N1))
IEDB_ASSAY:21113090	IEDB_EPITOPE:2093729	FQTAAQRA	{'accession': 'P26091.1', 'name': 'Nucleoprotein', 'iri': 'UNIPROT:P26091.1', 'starting_position': 230, 'ending_position': 237, 'source_organism_name': 'Influenza A virus (A/chicken/Shandong/LY1/2017(H9N2))', 'source_organism_iri': None}	Positive	qualitative binding|western blot	Influenza A virus (A/chicken/Shandong/LY1/2017(H9N2))
IEDB_ASSAY:21115385	IEDB_EPITOPE:193235	GLFGAIAGFIEGG	{'accession': 'QDA02031.1', 'name': 'hemagglutinin [Influenza A virus]', 'iri': 'GENPEPT:QDA02031.1', 'starting_position': 346, 'ending_position': 358, 'source_organism_name': 'Influenza A virus', 'source_organism_iri': 'NCBITaxon:11320'}	Positive	qualitative binding|ELISA	Influenza A virus
IEDB_ASSAY:21115390	IEDB_EPITOPE:2133812	WEGMVDGWYGFRHQ	{'accession': 'QPI71722.1', 'name': 'hemagglutinin [Influenza A virus]', 'iri': 'GENPEPT:QPI71722.1', 'starting_position': 359, 'ending_position': 372, 'source_organism_name': 'Influenza A virus', 'source_organism_iri': 'NCBITaxon:11320'}	Positive	qualitative binding|ELISA	Influenza A virus
IEDB_ASSAY:21115392	IEDB_EPITOPE:2134425	EGRIQDLEKYVEDTKIDLWSYNAEL	{'accession': 'AAA43239.1', 'name': 'hemagglutinin [Influenza A virus (A/Aichi/2/1968(H3N2))]', 'iri': 'GENPEPT:AAA43239.1', 'starting_position': 419, 'ending_position': 443, 'source_organism_name': 'Influenza A virus (A/Aichi/2/1968(H3N2)) (Influenza A virus (A//Aichi/2/1968))', 'source_organism_iri': 'NCBITaxon:387139'}	Positive	qualitative binding|ELISA	Influenza A virus (A/Aichi/2/1968(H3N2)) (Influenza A virus (A//Aichi/2/1968))
IEDB_ASSAY:21117433	IEDB_EPITOPE:2131315	EKRMENLNKKVDDGFLDIWTYNAEL	{'accession': 'YP_163736.1', 'name': 'HA2 [Influenza A virus (A/Puerto Rico/8/1934(H1N1))]', 'iri': 'GENPEPT:YP_163736.1', 'starting_position': 74, 'ending_position': 98, 'source_organism_name': 'Influenza A virus (A/Puerto Rico/8/1934(H1N1)) (Influenza A virus (A/PR 8/34 (H1N1)))', 'source_organism_iri': 'NCBITaxon:211044'}	Positive	qualitative binding|ELISA	Influenza A virus (A/Puerto Rico/8/1934(H1N1)) (Influenza A virus (A/PR 8/34 (H1N1)))
IEDB_ASSAY:21210881	IEDB_EPITOPE:2131333	ENERTLDYHDSNVK	{'accession': 'C3W5S1', 'name': 'Hemagglutinin', 'iri': 'UNIPROT:C3W5S1', 'starting_position': 447, 'ending_position': 460, 'source_organism_name': 'Influenza A virus (A/California/04/2009(H1N1))', 'source_organism_iri': 'NCBITaxon:641501'}	Positive	qualitative binding|ELISA	Influenza A virus (A/California/04/2009(H1N1))
IEDB_ASSAY:21255717	IEDB_EPITOPE:2144665	ILRESGG	{'accession': 'AGL44438.1', 'name': 'hemagglutinin', 'iri': 'GENPEPT:AGL44438.1', 'starting_position': 119, 'ending_position': 125, 'source_organism_name': 'H7N9 subtype (H7N9)', 'source_organism_iri': 'NCBITaxon:333278'}	Positive	qualitative binding|immuno staining	H7N9 subtype (H7N9)
IEDB_ASSAY:21255719	IEDB_EPITOPE:2144659	FVNEEALRQILR	{'accession': 'AGL44438.1', 'name': 'hemagglutinin', 'iri': 'GENPEPT:AGL44438.1', 'starting_position': 110, 'ending_position': 121, 'source_organism_name': 'H7N9 subtype (H7N9)', 'source_organism_iri': 'NCBITaxon:333278'}	Positive	qualitative binding|immuno staining	H7N9 subtype (H7N9)
IEDB_ASSAY:21282781	IEDB_EPITOPE:2140694	KGVTAACPHAGAKSFYKNLIWLV	{'accession': 'C3W5S1', 'name': 'Hemagglutinin', 'iri': 'UNIPROT:C3W5S1', 'starting_position': 147, 'ending_position': 169, 'source_organism_name': 'Influenza A virus (A/California/04/2009(H1N1))', 'source_organism_iri': 'NCBITaxon:641501'}	Positive-High	qualitative binding|ELISA	Influenza A virus (A/California/04/2009(H1N1))
IEDB_ASSAY:2129867	IEDB_EPITOPE:231251	MVTGLRNIPSIQSRGLFGAIAGFIE	{'accession': 'P03452.2', 'name': 'Hemagglutinin', 'iri': 'UNIPROT:P03452.2', 'starting_position': 330, 'ending_position': 354, 'source_organism_name': 'Influenza A virus (A/Puerto Rico/8/1934(H1N1)) (Influenza A virus (A/PR 8/34 (H1N1)))', 'source_organism_iri': 'NCBITaxon:211044'}	Positive	qualitative binding|ELISPOT	Influenza A virus (A/Puerto Rico/8/1934(H1N1)) (Influenza A virus (A/PR 8/34 (H1N1)))
IEDB_ASSAY:21883835	IEDB_EPITOPE:2150293	LSTASS	{'accession': 'APB91426.1', 'name': 'hemagglutinin [Influenza A virus (A/Michigan/45/2015(H1N1))]', 'iri': 'GENPEPT:APB91426.1', 'starting_position': 87, 'ending_position': 92, 'source_organism_name': 'Influenza A virus (A/Michigan/45/2015(H1N1))', 'source_organism_iri': 'NCBITaxon:1777792'}	Positive	qualitative binding| hemagglutination inhibition	Influenza A virus (A/Michigan/45/2015(H1N1))
IEDB_ASSAY:22119	IEDB_EPITOPE:2136	AIYHTENAYVSVVSSHYNR	{'accession': 'P12590.2', 'name': 'Hemagglutinin precursor', 'iri': 'GENPEPT:P12590.2', 'starting_position': 207, 'ending_position': 225, 'source_organism_name': 'Influenza A virus', 'source_organism_iri': 'NCBITaxon:11320'}	Positive	qualitative binding|mass spectrometry	Influenza A virus
IEDB_ASSAY:22171940	IEDB_EPITOPE:2151214	HKCDDQCM	{'accession': 'AAY52507.1', 'name': 'hemagglutinin [Influenza A virus (A/chicken/Henan/43/02(H9N2))]', 'iri': 'GENPEPT:AAY52507.1', 'starting_position': 480, 'ending_position': 487, 'source_organism_name': 'Influenza A virus (A/chicken/Henan/43/02(H9N2))', 'source_organism_iri': 'NCBITaxon:329606'}	Positive	qualitative binding|western blot	Influenza A virus (A/chicken/Henan/43/02(H9N2))
IEDB_ASSAY:22306464	IEDB_EPITOPE:2157383	NVENLEEL	{'accession': 'AVV61746.1', 'name': 'hemagglutinin [Influenza A virus]', 'iri': 'GENPEPT:AVV61746.1', 'starting_position': 112, 'ending_position': 119, 'source_organism_name': 'Influenza A virus', 'source_organism_iri': 'NCBITaxon:11320'}	Positive	qualitative binding|western blot	Influenza A virus
IEDB_ASSAY:22306465	IEDB_EPITOPE:2157337	EELRSLFS	{'accession': 'AVV61746.1', 'name': 'hemagglutinin [Influenza A virus]', 'iri': 'GENPEPT:AVV61746.1', 'starting_position': 117, 'ending_position': 124, 'source_organism_name': 'Influenza A virus', 'source_organism_iri': 'NCBITaxon:11320'}	Positive	qualitative binding|western blot	Influenza A virus
IEDB_ASSAY:22306466	IEDB_EPITOPE:2157385	PIQDAQ	{'accession': 'AVV61746.1', 'name': 'hemagglutinin [Influenza A virus]', 'iri': 'GENPEPT:AVV61746.1', 'starting_position': 170, 'ending_position': 175, 'source_organism_name': 'Influenza A virus', 'source_organism_iri': 'NCBITaxon:11320'}	Positive	qualitative binding|western blot	Influenza A virus
IEDB_ASSAY:22385010	IEDB_EPITOPE:2187335	EHPSA	{'accession': 'APY24170.1', 'name': 'nucleocapsid protein [Influenza A virus (A/chicken/Anhui/QD1/2014(H5N1))]', 'iri': 'GENPEPT:APY24170.1', 'starting_position': 81, 'ending_position': 85, 'source_organism_name': 'Influenza A virus (A/chicken/Anhui/QD1/2014(H5N1))', 'source_organism_iri': 'NCBITaxon:1933916'}	Positive	qualitative binding|immuno staining	Influenza A virus (A/chicken/Anhui/QD1/2014(H5N1))
IEDB_ASSAY:22443588	IEDB_EPITOPE:2223001	SLPFQNIHPITIGK	{'accession': 'C3W5S1', 'name': 'Hemagglutinin', 'iri': 'UNIPROT:C3W5S1', 'starting_position': 306, 'ending_position': 319, 'source_organism_name': 'Influenza A virus', 'source_organism_iri': 'NCBITaxon:11320'}	Positive	qualitative binding|ELISA	Influenza A virus
IEDB_ASSAY:22539525	IEDB_EPITOPE:2228512	LLTEVETPTRSEWECRCSGSS	{'accession': 'APB91430.1', 'name': 'matrix protein 2 [Influenza A virus (A/Michigan/45/2015(H1N1))]', 'iri': 'GENPEPT:APB91430.1', 'starting_position': 3, 'ending_position': 23, 'source_organism_name': 'Influenza A virus (A/Michigan/45/2015(H1N1))', 'source_organism_iri': 'NCBITaxon:1777792'}	Positive	qualitative binding|ELISA	Influenza A virus (A/Michigan/45/2015(H1N1))
IEDB_ASSAY:22639089	IEDB_EPITOPE:2232995	CVCRDNW	{'accession': 'A3DRP3.1', 'name': 'Neuraminidase', 'iri': 'GENPEPT:A3DRP3.1', 'starting_position': 290, 'ending_position': 296, 'source_organism_name': 'Influenza A virus (A/Memphis/10/1996(H1N1))', 'source_organism_iri': 'NCBITaxon:416730'}	Positive	qualitative binding|ELISA	Influenza A virus (A/Memphis/10/1996(H1N1))
IEDB_ASSAY:22639215	IEDB_EPITOPE:2233097	ILRTQESECVC	{'accession': 'A3DRP3.1', 'name': 'Neuraminidase', 'iri': 'GENPEPT:A3DRP3.1', 'starting_position': 223, 'ending_position': 233, 'source_organism_name': 'Influenza A virus (A/Memphis/10/1996(H1N1))', 'source_organism_iri': 'NCBITaxon:416730'}	Positive	qualitative binding|ELISA	Influenza A virus (A/Memphis/10/1996(H1N1))
IEDB_ASSAY:22639837	IEDB_EPITOPE:2233261	VALENQHTIDLTDSE	{'accession': 'Q91MA7.1', 'name': 'Hemagglutinin', 'iri': 'GENPEPT:Q91MA7.1', 'starting_position': 445, 'ending_position': 459, 'source_organism_name': 'Influenza A virus (A/Hong Kong/1/1968(H3N2)) (Influenza A virus (A/Hong Kong/1/68(H3N2)))', 'source_organism_iri': 'NCBITaxon:506350'}	Positive	3D structure|x-ray crystallography|angstroms	Influenza A virus (A/Hong Kong/1/1968(H3N2)) (Influenza A virus (A/Hong Kong/1/68(H3N2)))
IEDB_ASSAY:22639927	IEDB_EPITOPE:2232971	AELLVALENQHTIDLTDSEMNKLFEKTRRQ	{'accession': 'Q91MA7.1', 'name': 'Hemagglutinin', 'iri': 'GENPEPT:Q91MA7.1', 'starting_position': 441, 'ending_position': 470, 'source_organism_name': 'Influenza A virus (A/Hong Kong/1/1968(H3N2)) (Influenza A virus (A/Hong Kong/1/68(H3N2)))', 'source_organism_iri': 'NCBITaxon:506350'}	Positive	qualitative binding|ELISA	Influenza A virus (A/Hong Kong/1/1968(H3N2)) (Influenza A virus (A/Hong Kong/1/68(H3N2)))
IEDB_ASSAY:22641323	IEDB_EPITOPE:2233240	SLLTEVETPI	{'accession': 'CAA30889.1', 'name': 'M2 protein', 'iri': 'GENPEPT:CAA30889.1', 'starting_position': 2, 'ending_position': 11, 'source_organism_name': 'Influenza A virus', 'source_organism_iri': 'NCBITaxon:11320'}	Positive	dissociation constant KD|bio-layer interferometry assay|nM	Influenza A virus
IEDB_ASSAY:22645046	IEDB_EPITOPE:2233372	RTQESECVCI	{'accession': 'AVV61748.1', 'name': 'neuraminidase [Influenza A virus]', 'iri': 'GENPEPT:AVV61748.1', 'starting_position': 221, 'ending_position': 230, 'source_organism_name': 'Influenza A virus (A/chicken/Shandong/LY1/2017(H9N2))', 'source_organism_iri': None}	Positive	qualitative binding|western blot	Influenza A virus (A/chicken/Shandong/LY1/2017(H9N2))
IEDB_ASSAY:22645047	IEDB_EPITOPE:2233316	DSIGSWSKNIL	{'accession': 'AVV61748.1', 'name': 'neuraminidase [Influenza A virus]', 'iri': 'GENPEPT:AVV61748.1', 'starting_position': 210, 'ending_position': 220, 'source_organism_name': 'Influenza A virus (A/chicken/Shandong/LY1/2017(H9N2))', 'source_organism_iri': None}	Positive	qualitative binding|western blot	Influenza A virus (A/chicken/Shandong/LY1/2017(H9N2))
IEDB_ASSAY:22645048	IEDB_EPITOPE:2233335	KNATASIIYDGMLVD	{'accession': 'AVV61748.1', 'name': 'neuraminidase [Influenza A virus]', 'iri': 'GENPEPT:AVV61748.1', 'starting_position': 196, 'ending_position': 210, 'source_organism_name': 'Influenza A virus (A/chicken/Shandong/LY1/2017(H9N2))', 'source_organism_iri': None}	Positive	qualitative binding|western blot	Influenza A virus (A/chicken/Shandong/LY1/2017(H9N2))
IEDB_ASSAY:22659111	IEDB_EPITOPE:2234066	DLKSTQNAIDEITNKVNSVIEK	{'accession': 'ACP41953.1', 'name': 'hemagglutinin', 'iri': 'GENPEPT:ACP41953.1', 'starting_position': 381, 'ending_position': 402, 'source_organism_name': 'Influenza A virus (A/California/07/2009(H1N1))', 'source_organism_iri': 'NCBITaxon:641809'}	Positive	qualitative binding|ELISA	Influenza A virus (A/California/07/2009(H1N1))
IEDB_ASSAY:22659227	IEDB_EPITOPE:2234072	DYKSTQSAIDQITGKLNRLIEK	{'accession': 'AHZ60096.1', 'name': 'hemagglutinin', 'iri': 'GENPEPT:AHZ60096.1', 'starting_position': 376, 'ending_position': 397, 'source_organism_name': 'Influenza A virus (A/Anhui/1/2013(H7N9))', 'source_organism_iri': None}	Positive	qualitative binding|western blot	Influenza A virus (A/Anhui/1/2013(H7N9))
IEDB_ASSAY:22659228	IEDB_EPITOPE:2234065	DKESTQKAIDGVTNKVNSIIDK	{'accession': 'Q6DQ33.1', 'name': 'Hemagglutinin', 'iri': 'UNIPROT:Q6DQ33.1', 'starting_position': 383, 'ending_position': 404, 'source_organism_name': 'Influenza A virus (A/Viet Nam/1203/2004(H5N1)) (Influenza A virus (A/Vietnam/1203/04(H5N1)))', 'source_organism_iri': 'NCBITaxon:284218'}	Positive	qualitative binding|western blot	Influenza A virus (A/Viet Nam/1203/2004(H5N1)) (Influenza A virus (A/Vietnam/1203/04(H5N1)))
IEDB_ASSAY:22790029	IEDB_EPITOPE:2257690	ADLKSTQAAIDQINGKLNRVIE	{'accession': 'Q91MA7.1', 'name': 'Hemagglutinin', 'iri': 'GENPEPT:Q91MA7.1', 'starting_position': 381, 'ending_position': 402, 'source_organism_name': 'Influenza A virus (A/Hong Kong/1/1968(H3N2)) (Influenza A virus (A/Hong Kong/1/68(H3N2)))', 'source_organism_iri': 'NCBITaxon:506350'}	Positive	qualitative binding|ELISA	Influenza A virus (A/Hong Kong/1/1968(H3N2)) (Influenza A virus (A/Hong Kong/1/68(H3N2)))
IEDB_ASSAY:22790064	IEDB_EPITOPE:2257691	ADLKSTQNAIDKITNKVNSVIE	{'accession': 'AGK72598.1', 'name': 'hemagglutinin', 'iri': 'GENPEPT:AGK72598.1', 'starting_position': 380, 'ending_position': 401, 'source_organism_name': 'Influenza A virus (A/Washington/05/2011(H1N1))', 'source_organism_iri': 'NCBITaxon:1318439'}	Positive	qualitative binding|ELISA	Influenza A virus (A/Washington/05/2011(H1N1))
IEDB_ASSAY:22902198	IEDB_EPITOPE:2258780	LRGVRVSK	{'accession': 'AVV61743.1', 'name': 'polymerase PB2 [Influenza A virus]', 'iri': 'GENPEPT:AVV61743.1', 'starting_position': 475, 'ending_position': 482, 'source_organism_name': 'Influenza A virus (A/chicken/Shandong/LY1/2017(H9N2))', 'source_organism_iri': None}	Positive	qualitative binding|western blot	Influenza A virus (A/chicken/Shandong/LY1/2017(H9N2))
IEDB_ASSAY:22902202	IEDB_EPITOPE:2258828	TITYSSPMMW	{'accession': 'AVV61743.1', 'name': 'polymerase PB2 [Influenza A virus]', 'iri': 'GENPEPT:AVV61743.1', 'starting_position': 528, 'ending_position': 537, 'source_organism_name': 'Influenza A virus (A/chicken/Shandong/LY1/2017(H9N2))', 'source_organism_iri': None}	Positive	qualitative binding|western blot	Influenza A virus (A/chicken/Shandong/LY1/2017(H9N2))
IEDB_ASSAY:22926961	IEDB_EPITOPE:2267879	NPIDGPLPED	{'accession': 'AVV61744.1', 'name': 'polymerase PB1 [Influenza A virus]', 'iri': 'GENPEPT:AVV61744.1', 'starting_position': 67, 'ending_position': 76, 'source_organism_name': 'Influenza A virus', 'source_organism_iri': 'NCBITaxon:11320'}	Positive	qualitative binding|western blot	Influenza A virus
IEDB_ASSAY:22926962	IEDB_EPITOPE:2267814	ESHPGIFENS	{'accession': 'AVV61744.1', 'name': 'polymerase PB1 [Influenza A virus]', 'iri': 'GENPEPT:AVV61744.1', 'starting_position': 97, 'ending_position': 106, 'source_organism_name': 'Influenza A virus', 'source_organism_iri': 'NCBITaxon:11320'}	Positive	qualitative binding|western blot	Influenza A virus
IEDB_ASSAY:2375555	IEDB_EPITOPE:236606	RYVRMGTESMN	{'accession': 'ABR31784.1', 'name': 'hemagglutinin', 'iri': 'GENPEPT:ABR31784.1', 'starting_position': 214, 'ending_position': 224, 'source_organism_name': 'Influenza A virus (A/chicken/Taiwan/2838V/00(H6N1))', 'source_organism_iri': 'NCBITaxon:449656'}	Positive	neutralization |biological activity	Influenza A virus (A/chicken/Taiwan/2838V/00(H6N1))
IEDB_ASSAY:2383296	IEDB_EPITOPE:243849	WLLGNP	{'accession': 'ABG67978.1', 'name': 'hemagglutinin', 'iri': 'GENPEPT:ABG67978.1', 'starting_position': 76, 'ending_position': 81, 'source_organism_name': 'H5N1 subtype (Avian influenza virus H5N1)', 'source_organism_iri': 'NCBITaxon:102793'}	Positive	qualitative binding|ELISA	H5N1 subtype (Avian influenza virus H5N1)
IEDB_ASSAY:2384471	IEDB_EPITOPE:240917	RSGSSFYAEMK	{'accession': 'ABI84599.1', 'name': 'hemagglutinin', 'iri': 'GENPEPT:ABI84599.1', 'starting_position': 149, 'ending_position': 159, 'source_organism_name': 'H7N9 subtype (H7N9)', 'source_organism_iri': 'NCBITaxon:333278'}	Positive	qualitative binding|ELISA	H7N9 subtype (H7N9)
IEDB_ASSAY:2396538	IEDB_EPITOPE:242419	DLDGVKPLILRDCSVAGWLLGNPMCDEFINVPEWSYIVEK	{'accession': 'AAS65615.2', 'name': 'hemagglutinin', 'iri': 'GENPEPT:AAS65615.2', 'starting_position': 62, 'ending_position': 101, 'source_organism_name': 'Influenza A virus (A/Thailand/1(KAN-1)/2004(H5N1))', 'source_organism_iri': 'NCBITaxon:266827'}	Positive	qualitative binding|immuno staining	Influenza A virus (A/Thailand/1(KAN-1)/2004(H5N1))
IEDB_ASSAY:2396542	IEDB_EPITOPE:243602	VKPLI	{'accession': 'AAS65615.2', 'name': 'hemagglutinin', 'iri': 'GENPEPT:AAS65615.2', 'starting_position': 66, 'ending_position': 70, 'source_organism_name': 'Influenza A virus (A/Thailand/1(KAN-1)/2004(H5N1))', 'source_organism_iri': 'NCBITaxon:266827'}	Positive	qualitative binding|western blot	Influenza A virus (A/Thailand/1(KAN-1)/2004(H5N1))
IEDB_ASSAY:2396623	IEDB_EPITOPE:243067	QEDLLVLWGIH	{'accession': 'AAS65615.2', 'name': 'hemagglutinin', 'iri': 'GENPEPT:AAS65615.2', 'starting_position': 188, 'ending_position': 198, 'source_organism_name': 'Influenza A virus (A/Thailand/1(KAN-1)/2004(H5N1))', 'source_organism_iri': 'NCBITaxon:266827'}	Positive	qualitative binding|western blot	Influenza A virus (A/Thailand/1(KAN-1)/2004(H5N1))
IEDB_ASSAY:2398392	IEDB_EPITOPE:243006	NGNFIAPEYAYKI	{'accession': 'ABI36428.1', 'name': 'hemagglutinin', 'iri': 'GENPEPT:ABI36428.1', 'starting_position': 260, 'ending_position': 272, 'source_organism_name': 'Influenza A virus (A/Indonesia/CDC669/2006(H5N1))', 'source_organism_iri': 'NCBITaxon:400828'}	Positive	qualitative binding|western blot	Influenza A virus (A/Indonesia/CDC669/2006(H5N1))
IEDB_ASSAY:2451499	IEDB_EPITOPE:420533	SLLTEVETPTRNGWECRCSDSSD	{'accession': 'AAU25870.1', 'name': 'matrix protein 2', 'iri': 'GENPEPT:AAU25870.1', 'starting_position': 2, 'ending_position': 24, 'source_organism_name': 'Influenza A virus (A/swine/Ontario/42729A/01(H3N3))', 'source_organism_iri': 'NCBITaxon:292590'}	Positive	qualitative binding|ELISA	Influenza A virus (A/swine/Ontario/42729A/01(H3N3))
IEDB_ASSAY:2451503	IEDB_EPITOPE:420532	SLLTEVETPTRNEWGCRCSDSSD	{'accession': 'ACJ14943.1', 'name': 'matrix protein 2', 'iri': 'GENPEPT:ACJ14943.1', 'starting_position': 2, 'ending_position': 24, 'source_organism_name': 'Influenza A virus (A/duck/Vietnam/NCVD-9/2007(H5N1))', 'source_organism_iri': 'NCBITaxon:510222'}	Positive	qualitative binding|ELISA	Influenza A virus (A/duck/Vietnam/NCVD-9/2007(H5N1))
IEDB_ASSAY:2451504	IEDB_EPITOPE:420534	SLLTEVETPTRNGWECRYSGSSD	{'accession': 'ACN67527.1', 'name': 'matrix protein 2', 'iri': 'GENPEPT:ACN67527.1', 'starting_position': 2, 'ending_position': 24, 'source_organism_name': 'Influenza A virus (A/swine/Belgium/1/1998(H1N1)) (Influenza A virus (A/sw/Belgium/1/98(H1N1)))', 'source_organism_iri': 'NCBITaxon:614035'}	Positive	qualitative binding|ELISA	Influenza A virus (A/swine/Belgium/1/1998(H1N1)) (Influenza A virus (A/sw/Belgium/1/98(H1N1)))
IEDB_ASSAY:2461429	IEDB_EPITOPE:420648	MSLLTEVETPTRTGWECNCSGSSE	{'accession': 'AHF20526.1', 'name': 'matrix protein 2', 'iri': 'GENPEPT:AHF20526.1', 'starting_position': 1, 'ending_position': 24, 'source_organism_name': 'Influenza A virus (A/Anhui/1-YK_RG01/2013(H7N9))', 'source_organism_iri': 'NCBITaxon:1663996'}	Positive	qualitative binding|ELISA	Influenza A virus (A/Anhui/1-YK_RG01/2013(H7N9))
IEDB_ASSAY:2475986	IEDB_EPITOPE:504116	VEPGDKITFEATGNL	{'accession': 'ACP52565.1', 'name': 'hemagglutinin', 'iri': 'GENPEPT:ACP52565.1', 'starting_position': 251, 'ending_position': 265, 'source_organism_name': 'Influenza A virus (A/California/08/2009(H1N1))', 'source_organism_iri': 'NCBITaxon:642261'}	Positive	qualitative binding|microarray	Influenza A virus (A/California/08/2009(H1N1))
IEDB_ASSAY:2482276	IEDB_EPITOPE:213183	KKFKPEIAIRPKVRD	{'accession': 'ACP41105.1', 'name': 'hemagglutinin', 'iri': 'GENPEPT:ACP41105.1', 'starting_position': 225, 'ending_position': 239, 'source_organism_name': 'Influenza A virus (A/California/04/2009(H1N1))', 'source_organism_iri': 'NCBITaxon:641501'}	Positive	qualitative binding|ELISA	Influenza A virus (A/California/04/2009(H1N1))
IEDB_ASSAY:2484780	IEDB_EPITOPE:504105	LQSLQQIESMIEAES	{'accession': 'BAA99401.1', 'name': 'PA', 'iri': 'GENPEPT:BAA99401.1', 'starting_position': 586, 'ending_position': 600, 'source_organism_name': 'Influenza A virus (A/California/08/2009(H1N1))', 'source_organism_iri': 'NCBITaxon:642261'}	Positive	qualitative binding|microarray	Influenza A virus (A/California/08/2009(H1N1))
IEDB_ASSAY:2484784	IEDB_EPITOPE:504115	SRYSKKFKPEIAARP	{'accession': 'AHZ41528.1', 'name': 'hemagglutinin', 'iri': 'GENPEPT:AHZ41528.1', 'starting_position': 221, 'ending_position': 235, 'source_organism_name': 'Influenza A virus (A/California/08/2009(H1N1))', 'source_organism_iri': 'NCBITaxon:642261'}	Positive	qualitative binding|microarray	Influenza A virus (A/California/08/2009(H1N1))
IEDB_ASSAY:2485404	IEDB_EPITOPE:434698	WNDNT	{'accession': 'ABW06372.1', 'name': 'nonstructural protein 1', 'iri': 'GENPEPT:ABW06372.1', 'starting_position': 182, 'ending_position': 186, 'source_organism_name': 'Influenza A virus', 'source_organism_iri': 'NCBITaxon:11320'}	Positive	qualitative binding|western blot	Influenza A virus
IEDB_ASSAY:2621292	IEDB_EPITOPE:489644	LIGPRPLVNG	{'accession': 'ACP50708.1', 'name': 'hemagglutinin', 'iri': 'GENPEPT:ACP50708.1', 'starting_position': 224, 'ending_position': 233, 'source_organism_name': 'Influenza A virus (A/chicken/Pakistan/UDL-01/2008(H9N2))', 'source_organism_iri': 'NCBITaxon:632134'}	Positive	qualitative binding| hemagglutination inhibition	Influenza A virus (A/chicken/Pakistan/UDL-01/2008(H9N2))
IEDB_ASSAY:2683376	IEDB_EPITOPE:504102	GRDRIMAWTVVNSIC	{'accession': 'ACP41104.1', 'name': 'polymerase PA', 'iri': 'GENPEPT:ACP41104.1', 'starting_position': 81, 'ending_position': 95, 'source_organism_name': 'Influenza A virus (A/California/08/2009(H1N1))', 'source_organism_iri': 'NCBITaxon:642261'}	Positive	qualitative binding|microarray	Influenza A virus (A/California/08/2009(H1N1))
IEDB_ASSAY:2683379	IEDB_EPITOPE:504114	QGALLNDKHSNGTIK	{'accession': 'ACP41107.1', 'name': 'neuraminidase', 'iri': 'GENPEPT:ACP41107.1', 'starting_position': 136, 'ending_position': 150, 'source_organism_name': 'Influenza A virus (A/California/08/2009(H1N1))', 'source_organism_iri': 'NCBITaxon:642261'}	Positive	qualitative binding|microarray	Influenza A virus (A/California/08/2009(H1N1))
IEDB_ASSAY:2683385	IEDB_EPITOPE:215815	NDKHSNGTIKDRSPY	{'accession': 'ACQ63272.1', 'name': 'neuraminidase', 'iri': 'GENPEPT:ACQ63272.1', 'starting_position': 141, 'ending_position': 155, 'source_organism_name': 'Influenza A virus (A/California/07/2009(H1N1))', 'source_organism_iri': 'NCBITaxon:641809'}	Positive	qualitative binding|microarray	Influenza A virus (A/California/07/2009(H1N1))
IEDB_ASSAY:2683387	IEDB_EPITOPE:504103	LAKGEKANVLIGQGD	{'accession': 'P21428.1', 'name': 'Polymerase basic protein 2', 'iri': 'GENPEPT:P21428.1', 'starting_position': 716, 'ending_position': 730, 'source_organism_name': 'Influenza A virus (A/California/08/2009(H1N1))', 'source_organism_iri': 'NCBITaxon:642261'}	Positive	qualitative binding|microarray	Influenza A virus (A/California/08/2009(H1N1))
IEDB_ASSAY:2683392	IEDB_EPITOPE:504100	ASPQLEGFSAESRKL	{'accession': 'ACP41104.1', 'name': 'polymerase PA', 'iri': 'GENPEPT:ACP41104.1', 'starting_position': 651, 'ending_position': 665, 'source_organism_name': 'Influenza A virus (A/California/08/2009(H1N1))', 'source_organism_iri': 'NCBITaxon:642261'}	Positive	qualitative binding|microarray	Influenza A virus (A/California/08/2009(H1N1))
IEDB_ASSAY:2683394	IEDB_EPITOPE:504111	NPECELLISRESWSY	{'accession': 'ABU99069.1', 'name': 'hemagglutinin, partial', 'iri': 'GENPEPT:ABU99069.1', 'starting_position': 81, 'ending_position': 95, 'source_organism_name': 'Influenza A virus (A/Solomon Islands/3/2006 (Egg passage)(H1N1))', 'source_organism_iri': 'NCBITaxon:464622'}	Positive	qualitative binding|microarray	Influenza A virus (A/Solomon Islands/3/2006 (Egg passage)(H1N1))
IEDB_ASSAY:2683399	IEDB_EPITOPE:504113	PFQNIHPVTIGECPK	{'accession': 'AAB52905.1', 'name': 'hemagglutinin precursor, partial', 'iri': 'GENPEPT:AAB52905.1', 'starting_position': 291, 'ending_position': 305, 'source_organism_name': 'Influenza A virus (A/swine/Iowa/15/1930(H1N1)) (Influenza A virus (A/swine/Iowa/15/30 (H1N1)))', 'source_organism_iri': 'NCBITaxon:380342'}	Positive	qualitative binding|microarray	Influenza A virus (A/swine/Iowa/15/1930(H1N1)) (Influenza A virus (A/swine/Iowa/15/30 (H1N1)))
IEDB_ASSAY:2683412	IEDB_EPITOPE:58691	SIRNGTYDHDVYRDE	{'accession': 'AFM72565.1', 'name': 'hemagglutinin', 'iri': 'GENPEPT:AFM72565.1', 'starting_position': 496, 'ending_position': 510, 'source_organism_name': 'Influenza A virus (A/Uruguay/716/2007(H3N2))', 'source_organism_iri': 'NCBITaxon:529058'}	Positive	qualitative binding|microarray	Influenza A virus (A/Uruguay/716/2007(H3N2))
IEDB_ASSAY:2683414	IEDB_EPITOPE:54980	RNEKWREQLGQKFEE	{'accession': 'ACP44180.1', 'name': 'nuclear export protein', 'iri': 'GENPEPT:ACP44180.1', 'starting_position': 61, 'ending_position': 75, 'source_organism_name': 'Influenza A virus (A/California/08/2009(H1N1))', 'source_organism_iri': 'NCBITaxon:642261'}	Positive	qualitative binding|microarray	Influenza A virus (A/California/08/2009(H1N1))
IEDB_ASSAY:2723371	IEDB_EPITOPE:509227	DAPF	{'accession': 'AAT73445.1', 'name': 'nonstructural protein 1', 'iri': 'GENPEPT:AAT73445.1', 'starting_position': 29, 'ending_position': 32, 'source_organism_name': 'H5N1 subtype (Avian influenza virus H5N1)', 'source_organism_iri': 'NCBITaxon:102793'}	Positive	qualitative binding|immuno staining	H5N1 subtype (Avian influenza virus H5N1)
IEDB_ASSAY:2723480	IEDB_EPITOPE:509258	KQIVERILEEE	{'accession': 'AAT73445.1', 'name': 'nonstructural protein 1', 'iri': 'GENPEPT:AAT73445.1', 'starting_position': 62, 'ending_position': 72, 'source_organism_name': 'H5N1 subtype (Avian influenza virus H5N1)', 'source_organism_iri': 'NCBITaxon:102793'}	Positive	qualitative binding|immuno staining	H5N1 subtype (Avian influenza virus H5N1)
IEDB_ASSAY:2723483	IEDB_EPITOPE:509290	RYLTDMTLEEMSR	{'accession': 'AAT73445.1', 'name': 'nonstructural protein 1', 'iri': 'GENPEPT:AAT73445.1', 'starting_position': 83, 'ending_position': 95, 'source_organism_name': 'H5N1 subtype (Avian influenza virus H5N1)', 'source_organism_iri': 'NCBITaxon:102793'}	Positive	qualitative binding|immuno staining	H5N1 subtype (Avian influenza virus H5N1)
IEDB_ASSAY:2765058	IEDB_EPITOPE:538780	VTVTHSVNLL	{'accession': 'ACD37430.1', 'name': 'hemagglutinin', 'iri': 'GENPEPT:ACD37430.1', 'starting_position': 41, 'ending_position': 50, 'source_organism_name': 'Influenza A virus (A/New Caledonia/20/1999(H1N1)) (Influenza A virus (A/New Caledonia/20/99 (H1N1)))', 'source_organism_iri': 'NCBITaxon:381512'}	Positive-High	qualitative binding|microarray	Influenza A virus (A/New Caledonia/20/1999(H1N1)) (Influenza A virus (A/New Caledonia/20/99 (H1N1)))
IEDB_ASSAY:2765062	IEDB_EPITOPE:538705	LKGIAPLQLG	{'accession': 'ACD37430.1', 'name': 'hemagglutinin', 'iri': 'GENPEPT:ACD37430.1', 'starting_position': 61, 'ending_position': 70, 'source_organism_name': 'Influenza A virus (A/New Caledonia/20/1999(H1N1)) (Influenza A virus (A/New Caledonia/20/99 (H1N1)))', 'source_organism_iri': 'NCBITaxon:381512'}	Positive	qualitative binding|microarray	Influenza A virus (A/New Caledonia/20/1999(H1N1)) (Influenza A virus (A/New Caledonia/20/99 (H1N1)))
IEDB_ASSAY:2765063	IEDB_EPITOPE:538729	PLQLGNCSVA	{'accession': 'ACD37430.1', 'name': 'hemagglutinin', 'iri': 'GENPEPT:ACD37430.1', 'starting_position': 66, 'ending_position': 75, 'source_organism_name': 'Influenza A virus (A/New Caledonia/20/1999(H1N1)) (Influenza A virus (A/New Caledonia/20/99 (H1N1)))', 'source_organism_iri': 'NCBITaxon:381512'}	Positive-Low	qualitative binding|microarray	Influenza A virus (A/New Caledonia/20/1999(H1N1)) (Influenza A virus (A/New Caledonia/20/99 (H1N1)))
IEDB_ASSAY:2765066	IEDB_EPITOPE:538723	NPECELLISK	{'accession': 'ACD37430.1', 'name': 'hemagglutinin', 'iri': 'GENPEPT:ACD37430.1', 'starting_position': 81, 'ending_position': 90, 'source_organism_name': 'Influenza A virus (A/New Caledonia/20/1999(H1N1)) (Influenza A virus (A/New Caledonia/20/99 (H1N1)))', 'source_organism_iri': 'NCBITaxon:381512'}	Positive	qualitative binding|microarray	Influenza A virus (A/New Caledonia/20/1999(H1N1)) (Influenza A virus (A/New Caledonia/20/99 (H1N1)))
IEDB_ASSAY:2765075	IEDB_EPITOPE:538764	SSFERFEIFP	{'accession': 'ACD37430.1', 'name': 'hemagglutinin', 'iri': 'GENPEPT:ACD37430.1', 'starting_position': 126, 'ending_position': 135, 'source_organism_name': 'Influenza A virus (A/New Caledonia/20/1999(H1N1)) (Influenza A virus (A/New Caledonia/20/99 (H1N1)))', 'source_organism_iri': 'NCBITaxon:381512'}	Positive-Low	qualitative binding|microarray	Influenza A virus (A/New Caledonia/20/1999(H1N1)) (Influenza A virus (A/New Caledonia/20/99 (H1N1)))
IEDB_ASSAY:2765081	IEDB_EPITOPE:538672	GKSSFYRNLL	{'accession': 'ACD37430.1', 'name': 'hemagglutinin', 'iri': 'GENPEPT:ACD37430.1', 'starting_position': 156, 'ending_position': 165, 'source_organism_name': 'Influenza A virus (A/New Caledonia/20/1999(H1N1)) (Influenza A virus (A/New Caledonia/20/99 (H1N1)))', 'source_organism_iri': 'NCBITaxon:381512'}	Positive	qualitative binding|microarray	Influenza A virus (A/New Caledonia/20/1999(H1N1)) (Influenza A virus (A/New Caledonia/20/99 (H1N1)))
IEDB_ASSAY:2765083	IEDB_EPITOPE:538782	WLTGKNGLYP	{'accession': 'ACD37430.1', 'name': 'hemagglutinin', 'iri': 'GENPEPT:ACD37430.1', 'starting_position': 166, 'ending_position': 175, 'source_organism_name': 'Influenza A virus (A/New Caledonia/20/1999(H1N1)) (Influenza A virus (A/New Caledonia/20/99 (H1N1)))', 'source_organism_iri': 'NCBITaxon:381512'}	Positive-Low	qualitative binding|microarray	Influenza A virus (A/New Caledonia/20/1999(H1N1)) (Influenza A virus (A/New Caledonia/20/99 (H1N1)))
IEDB_ASSAY:2765084	IEDB_EPITOPE:538719	NGLYPNLSKS	{'accession': 'ACD37430.1', 'name': 'hemagglutinin', 'iri': 'GENPEPT:ACD37430.1', 'starting_position': 171, 'ending_position': 180, 'source_organism_name': 'Influenza A virus (A/New Caledonia/20/1999(H1N1)) (Influenza A virus (A/New Caledonia/20/99 (H1N1)))', 'source_organism_iri': 'NCBITaxon:381512'}	Positive-Low	qualitative binding|microarray	Influenza A virus (A/New Caledonia/20/1999(H1N1)) (Influenza A virus (A/New Caledonia/20/99 (H1N1)))
IEDB_ASSAY:2765085	IEDB_EPITOPE:538721	NLSKSYVNNK	{'accession': 'ACD37430.1', 'name': 'hemagglutinin', 'iri': 'GENPEPT:ACD37430.1', 'starting_position': 176, 'ending_position': 185, 'source_organism_name': 'Influenza A virus (A/New Caledonia/20/1999(H1N1)) (Influenza A virus (A/New Caledonia/20/99 (H1N1)))', 'source_organism_iri': 'NCBITaxon:381512'}	Positive-Low	qualitative binding|microarray	Influenza A virus (A/New Caledonia/20/1999(H1N1)) (Influenza A virus (A/New Caledonia/20/99 (H1N1)))
IEDB_ASSAY:2765089	IEDB_EPITOPE:538679	HHPPNIGNQR	{'accession': 'AAP34324.1', 'name': 'hemagglutinin', 'iri': 'GENPEPT:AAP34324.1', 'starting_position': 196, 'ending_position': 205, 'source_organism_name': 'Influenza A virus (A/New Caledonia/20/1999(H1N1)) (Influenza A virus (A/New Caledonia/20/99 (H1N1)))', 'source_organism_iri': 'NCBITaxon:381512'}	Positive	qualitative binding|microarray	Influenza A virus (A/New Caledonia/20/1999(H1N1)) (Influenza A virus (A/New Caledonia/20/99 (H1N1)))
IEDB_ASSAY:2765090	IEDB_EPITOPE:538686	IGNQRALYHT	{'accession': 'AAP34324.1', 'name': 'hemagglutinin', 'iri': 'GENPEPT:AAP34324.1', 'starting_position': 201, 'ending_position': 210, 'source_organism_name': 'Influenza A virus (A/New Caledonia/20/1999(H1N1)) (Influenza A virus (A/New Caledonia/20/99 (H1N1)))', 'source_organism_iri': 'NCBITaxon:381512'}	Positive	qualitative binding|microarray	Influenza A virus (A/New Caledonia/20/1999(H1N1)) (Influenza A virus (A/New Caledonia/20/99 (H1N1)))
IEDB_ASSAY:2765093	IEDB_EPITOPE:538765	SVVSSHYSRR	{'accession': 'ACD37430.1', 'name': 'hemagglutinin', 'iri': 'GENPEPT:ACD37430.1', 'starting_position': 216, 'ending_position': 225, 'source_organism_name': 'Influenza A virus (A/New Caledonia/20/1999(H1N1)) (Influenza A virus (A/New Caledonia/20/99 (H1N1)))', 'source_organism_iri': 'NCBITaxon:381512'}	Positive	qualitative binding|microarray	Influenza A virus (A/New Caledonia/20/1999(H1N1)) (Influenza A virus (A/New Caledonia/20/99 (H1N1)))
IEDB_ASSAY:2765094	IEDB_EPITOPE:538683	HYSRRFTPEI	{'accession': 'ACD37430.1', 'name': 'hemagglutinin', 'iri': 'GENPEPT:ACD37430.1', 'starting_position': 221, 'ending_position': 230, 'source_organism_name': 'Influenza A virus (A/New Caledonia/20/1999(H1N1)) (Influenza A virus (A/New Caledonia/20/99 (H1N1)))', 'source_organism_iri': 'NCBITaxon:381512'}	Positive-High	qualitative binding|microarray	Influenza A virus (A/New Caledonia/20/1999(H1N1)) (Influenza A virus (A/New Caledonia/20/99 (H1N1)))
IEDB_ASSAY:2765095	IEDB_EPITOPE:538666	FTPEIAKRPK	{'accession': 'ACD37430.1', 'name': 'hemagglutinin', 'iri': 'GENPEPT:ACD37430.1', 'starting_position': 226, 'ending_position': 235, 'source_organism_name': 'Influenza A virus (A/New Caledonia/20/1999(H1N1)) (Influenza A virus (A/New Caledonia/20/99 (H1N1)))', 'source_organism_iri': 'NCBITaxon:381512'}	Positive-Low	qualitative binding|microarray	Influenza A virus (A/New Caledonia/20/1999(H1N1)) (Influenza A virus (A/New Caledonia/20/99 (H1N1)))
IEDB_ASSAY:2765096	IEDB_EPITOPE:538623	AKRPKVRDQE	{'accession': 'ACD37430.1', 'name': 'hemagglutinin', 'iri': 'GENPEPT:ACD37430.1', 'starting_position': 231, 'ending_position': 240, 'source_organism_name': 'Influenza A virus (A/New Caledonia/20/1999(H1N1)) (Influenza A virus (A/New Caledonia/20/99 (H1N1)))', 'source_organism_iri': 'NCBITaxon:381512'}	Positive-Low	qualitative binding|microarray	Influenza A virus (A/New Caledonia/20/1999(H1N1)) (Influenza A virus (A/New Caledonia/20/99 (H1N1)))
IEDB_ASSAY:2765098	IEDB_EPITOPE:538674	GRINYYWTLL	{'accession': 'ACD37430.1', 'name': 'hemagglutinin', 'iri': 'GENPEPT:ACD37430.1', 'starting_position': 241, 'ending_position': 250, 'source_organism_name': 'Influenza A virus (A/New Caledonia/20/1999(H1N1)) (Influenza A virus (A/New Caledonia/20/99 (H1N1)))', 'source_organism_iri': 'NCBITaxon:381512'}	Positive	qualitative binding|microarray	Influenza A virus (A/New Caledonia/20/1999(H1N1)) (Influenza A virus (A/New Caledonia/20/99 (H1N1)))
IEDB_ASSAY:2765103	IEDB_EPITOPE:538629	APWYAFALSR	{'accession': 'ACD37430.1', 'name': 'hemagglutinin', 'iri': 'GENPEPT:ACD37430.1', 'starting_position': 266, 'ending_position': 275, 'source_organism_name': 'Influenza A virus (A/New Caledonia/20/1999(H1N1)) (Influenza A virus (A/New Caledonia/20/99 (H1N1)))', 'source_organism_iri': 'NCBITaxon:381512'}	Positive	qualitative binding|microarray	Influenza A virus (A/New Caledonia/20/1999(H1N1)) (Influenza A virus (A/New Caledonia/20/99 (H1N1)))
IEDB_ASSAY:2765104	IEDB_EPITOPE:538658	FALSRGFGSG	{'accession': 'ACD37430.1', 'name': 'hemagglutinin', 'iri': 'GENPEPT:ACD37430.1', 'starting_position': 271, 'ending_position': 280, 'source_organism_name': 'Influenza A virus (A/New Caledonia/20/1999(H1N1)) (Influenza A virus (A/New Caledonia/20/99 (H1N1)))', 'source_organism_iri': 'NCBITaxon:381512'}	Positive-High	qualitative binding|microarray	Influenza A virus (A/New Caledonia/20/1999(H1N1)) (Influenza A virus (A/New Caledonia/20/99 (H1N1)))
IEDB_ASSAY:2765112	IEDB_EPITOPE:538775	VHPVTIGECP	{'accession': 'ACD37430.1', 'name': 'hemagglutinin', 'iri': 'GENPEPT:ACD37430.1', 'starting_position': 311, 'ending_position': 320, 'source_organism_name': 'Influenza A virus (A/New Caledonia/20/1999(H1N1)) (Influenza A virus (A/New Caledonia/20/99 (H1N1)))', 'source_organism_iri': 'NCBITaxon:381512'}	Positive-Low	qualitative binding|microarray	Influenza A virus (A/New Caledonia/20/1999(H1N1)) (Influenza A virus (A/New Caledonia/20/99 (H1N1)))
IEDB_ASSAY:2765113	IEDB_EPITOPE:538685	IGECPKYVRS	{'accession': 'ACD37430.1', 'name': 'hemagglutinin', 'iri': 'GENPEPT:ACD37430.1', 'starting_position': 316, 'ending_position': 325, 'source_organism_name': 'Influenza A virus (A/New Caledonia/20/1999(H1N1)) (Influenza A virus (A/New Caledonia/20/99 (H1N1)))', 'source_organism_iri': 'NCBITaxon:381512'}	Positive	qualitative binding|microarray	Influenza A virus (A/New Caledonia/20/1999(H1N1)) (Influenza A virus (A/New Caledonia/20/99 (H1N1)))
IEDB_ASSAY:2765114	IEDB_EPITOPE:538703	KYVRSAKLRM	{'accession': 'ACD37430.1', 'name': 'hemagglutinin', 'iri': 'GENPEPT:ACD37430.1', 'starting_position': 321, 'ending_position': 330, 'source_organism_name': 'Influenza A virus (A/New Caledonia/20/1999(H1N1)) (Influenza A virus (A/New Caledonia/20/99 (H1N1)))', 'source_organism_iri': 'NCBITaxon:381512'}	Positive	qualitative binding|microarray	Influenza A virus (A/New Caledonia/20/1999(H1N1)) (Influenza A virus (A/New Caledonia/20/99 (H1N1)))
IEDB_ASSAY:2765115	IEDB_EPITOPE:538622	AKLRMVTGLRNIPSIQSRGLFGAIA	{'accession': 'ACD37430.1', 'name': 'hemagglutinin', 'iri': 'GENPEPT:ACD37430.1', 'starting_position': 326, 'ending_position': 350, 'source_organism_name': 'Influenza A virus (A/New Caledonia/20/1999(H1N1)) (Influenza A virus (A/New Caledonia/20/99 (H1N1)))', 'source_organism_iri': 'NCBITaxon:381512'}	Positive	qualitative binding|microarray	Influenza A virus (A/New Caledonia/20/1999(H1N1)) (Influenza A virus (A/New Caledonia/20/99 (H1N1)))
IEDB_ASSAY:2765119	IEDB_EPITOPE:538659	FGAIAGFIEG	{'accession': 'ACD37430.1', 'name': 'hemagglutinin', 'iri': 'GENPEPT:ACD37430.1', 'starting_position': 346, 'ending_position': 355, 'source_organism_name': 'Influenza A virus (A/New Caledonia/20/1999(H1N1)) (Influenza A virus (A/New Caledonia/20/99 (H1N1)))', 'source_organism_iri': 'NCBITaxon:381512'}	Positive-Low	qualitative binding|microarray	Influenza A virus (A/New Caledonia/20/1999(H1N1)) (Influenza A virus (A/New Caledonia/20/99 (H1N1)))
IEDB_ASSAY:2765122	IEDB_EPITOPE:538774	VDGWYGYHHQ	{'accession': 'ACD37430.1', 'name': 'hemagglutinin', 'iri': 'GENPEPT:ACD37430.1', 'starting_position': 361, 'ending_position': 370, 'source_organism_name': 'Influenza A virus (A/New Caledonia/20/1999(H1N1)) (Influenza A virus (A/New Caledonia/20/99 (H1N1)))', 'source_organism_iri': 'NCBITaxon:381512'}	Positive-Low	qualitative binding|microarray	Influenza A virus (A/New Caledonia/20/1999(H1N1)) (Influenza A virus (A/New Caledonia/20/99 (H1N1)))
IEDB_ASSAY:2765131	IEDB_EPITOPE:538665	FTAVGKEFNK	{'accession': 'ACD37430.1', 'name': 'hemagglutinin', 'iri': 'GENPEPT:ACD37430.1', 'starting_position': 406, 'ending_position': 415, 'source_organism_name': 'Influenza A virus (A/New Caledonia/20/1999(H1N1)) (Influenza A virus (A/New Caledonia/20/99 (H1N1)))', 'source_organism_iri': 'NCBITaxon:381512'}	Positive-Low	qualitative binding|microarray	Influenza A virus (A/New Caledonia/20/1999(H1N1)) (Influenza A virus (A/New Caledonia/20/99 (H1N1)))
IEDB_ASSAY:2765136	IEDB_EPITOPE:538701	KVDDGFLDIWTYNAELLVLLENERT	{'accession': 'ACD37430.1', 'name': 'hemagglutinin', 'iri': 'GENPEPT:ACD37430.1', 'starting_position': 426, 'ending_position': 450, 'source_organism_name': 'Influenza A virus (A/New Caledonia/20/1999(H1N1)) (Influenza A virus (A/New Caledonia/20/99 (H1N1)))', 'source_organism_iri': 'NCBITaxon:381512'}	Positive-Low	qualitative binding|microarray	Influenza A virus (A/New Caledonia/20/1999(H1N1)) (Influenza A virus (A/New Caledonia/20/99 (H1N1)))
IEDB_ASSAY:2765141	IEDB_EPITOPE:538662	FNVKNLYEKV	{'accession': 'ALA50331.1', 'name': 'hemagglutinin', 'iri': 'GENPEPT:ALA50331.1', 'starting_position': 457, 'ending_position': 466, 'source_organism_name': 'Influenza A virus (A/New Caledonia/20/1999(H1N1)) (Influenza A virus (A/New Caledonia/20/99 (H1N1)))', 'source_organism_iri': 'NCBITaxon:381512'}	Positive-Low	qualitative binding|microarray	Influenza A virus (A/New Caledonia/20/1999(H1N1)) (Influenza A virus (A/New Caledonia/20/99 (H1N1)))
IEDB_ASSAY:2765142	IEDB_EPITOPE:538711	LYEKVKSQLK	{'accession': 'ACD37430.1', 'name': 'hemagglutinin', 'iri': 'GENPEPT:ACD37430.1', 'starting_position': 461, 'ending_position': 470, 'source_organism_name': 'Influenza A virus (A/New Caledonia/20/1999(H1N1)) (Influenza A virus (A/New Caledonia/20/99 (H1N1)))', 'source_organism_iri': 'NCBITaxon:381512'}	Positive-Low	qualitative binding|microarray	Influenza A virus (A/New Caledonia/20/1999(H1N1)) (Influenza A virus (A/New Caledonia/20/99 (H1N1)))
IEDB_ASSAY:2765147	IEDB_EPITOPE:538691	KCNNECMESV	{'accession': 'ACD37430.1', 'name': 'hemagglutinin', 'iri': 'GENPEPT:ACD37430.1', 'starting_position': 486, 'ending_position': 495, 'source_organism_name': 'Influenza A virus (A/New Caledonia/20/1999(H1N1)) (Influenza A virus (A/New Caledonia/20/99 (H1N1)))', 'source_organism_iri': 'NCBITaxon:381512'}	Positive-Low	qualitative binding|microarray	Influenza A virus (A/New Caledonia/20/1999(H1N1)) (Influenza A virus (A/New Caledonia/20/99 (H1N1)))
IEDB_ASSAY:2765149	IEDB_EPITOPE:538696	KNGTYDYPKY	{'accession': 'ACD37430.1', 'name': 'hemagglutinin', 'iri': 'GENPEPT:ACD37430.1', 'starting_position': 496, 'ending_position': 505, 'source_organism_name': 'Influenza A virus (A/New Caledonia/20/1999(H1N1)) (Influenza A virus (A/New Caledonia/20/99 (H1N1)))', 'source_organism_iri': 'NCBITaxon:381512'}	Positive-Low	qualitative binding|microarray	Influenza A virus (A/New Caledonia/20/1999(H1N1)) (Influenza A virus (A/New Caledonia/20/99 (H1N1)))
IEDB_ASSAY:2765155	IEDB_EPITOPE:538781	VYQILAIYSTVASSLVLLVSLGAIS	{'accession': 'ACD37430.1', 'name': 'hemagglutinin', 'iri': 'GENPEPT:ACD37430.1', 'starting_position': 526, 'ending_position': 550, 'source_organism_name': 'Influenza A virus (A/New Caledonia/20/1999(H1N1)) (Influenza A virus (A/New Caledonia/20/99 (H1N1)))', 'source_organism_iri': 'NCBITaxon:381512'}	Positive-Low	qualitative binding|microarray	Influenza A virus (A/New Caledonia/20/1999(H1N1)) (Influenza A virus (A/New Caledonia/20/99 (H1N1)))
IEDB_ASSAY:2765159	IEDB_EPITOPE:538704	LGAISFWMCS	{'accession': 'ACD37430.1', 'name': 'hemagglutinin', 'iri': 'GENPEPT:ACD37430.1', 'starting_position': 546, 'ending_position': 555, 'source_organism_name': 'Influenza A virus (A/New Caledonia/20/1999(H1N1)) (Influenza A virus (A/New Caledonia/20/99 (H1N1)))', 'source_organism_iri': 'NCBITaxon:381512'}	Positive-Low	qualitative binding|microarray	Influenza A virus (A/New Caledonia/20/1999(H1N1)) (Influenza A virus (A/New Caledonia/20/99 (H1N1)))
IEDB_ASSAY:2830127	IEDB_EPITOPE:10383	DTKIDLWSYNAELLV	{'accession': 'AAK51718.1', 'name': 'hemagglutinin', 'iri': 'GENPEPT:AAK51718.1', 'starting_position': 431, 'ending_position': 445, 'source_organism_name': 'Influenza A virus (A/Hong Kong/1/1968(H3N2)) (Influenza A virus (A/Hong Kong/1/68(H3N2)))', 'source_organism_iri': 'NCBITaxon:506350'}	Positive	qualitative binding|ELISA	Influenza A virus (A/Hong Kong/1/1968(H3N2)) (Influenza A virus (A/Hong Kong/1/68(H3N2)))
IEDB_ASSAY:2830128	IEDB_EPITOPE:1056	AELLVALENQHTIDL	{'accession': 'AAK51718.1', 'name': 'hemagglutinin', 'iri': 'GENPEPT:AAK51718.1', 'starting_position': 441, 'ending_position': 455, 'source_organism_name': 'Influenza A virus (A/Hong Kong/1/1968(H3N2)) (Influenza A virus (A/Hong Kong/1/68(H3N2)))', 'source_organism_iri': 'NCBITaxon:506350'}	Positive	qualitative binding|ELISA	Influenza A virus (A/Hong Kong/1/1968(H3N2)) (Influenza A virus (A/Hong Kong/1/68(H3N2)))
IEDB_ASSAY:2830131	IEDB_EPITOPE:539173	DLWSYNAELLVALENQ	{'accession': 'AAK51718.1', 'name': 'hemagglutinin', 'iri': 'GENPEPT:AAK51718.1', 'starting_position': 435, 'ending_position': 450, 'source_organism_name': 'Influenza A virus (A/Hong Kong/1/1968(H3N2)) (Influenza A virus (A/Hong Kong/1/68(H3N2)))', 'source_organism_iri': 'NCBITaxon:506350'}	Positive-High	qualitative binding|ELISA	Influenza A virus (A/Hong Kong/1/1968(H3N2)) (Influenza A virus (A/Hong Kong/1/68(H3N2)))
IEDB_ASSAY:2851855	IEDB_EPITOPE:545295	SLLTEVETPTRNEWECK	{'accession': 'AKI82362.1', 'name': 'matrix protein 2', 'iri': 'GENPEPT:AKI82362.1', 'starting_position': 2, 'ending_position': 18, 'source_organism_name': 'Influenza A virus (A/chicken/West Java/Sbg-29/2007(H5N1)) (Influenza A virus (A/chicken/WestJava(Sbg)/29/2007(H5N1)))', 'source_organism_iri': 'NCBITaxon:1310532'}	Positive	qualitative binding|ELISA	Influenza A virus (A/chicken/West Java/Sbg-29/2007(H5N1)) (Influenza A virus (A/chicken/WestJava(Sbg)/29/2007(H5N1)))
IEDB_ASSAY:2851856	IEDB_EPITOPE:545633	TEVETPTRNEWECK	{'accession': 'AKI82362.1', 'name': 'matrix protein 2', 'iri': 'GENPEPT:AKI82362.1', 'starting_position': 5, 'ending_position': 18, 'source_organism_name': 'Influenza A virus (A/chicken/West Java/Sbg-29/2007(H5N1)) (Influenza A virus (A/chicken/WestJava(Sbg)/29/2007(H5N1)))', 'source_organism_iri': 'NCBITaxon:1310532'}	Positive	qualitative binding|ELISA	Influenza A virus (A/chicken/West Java/Sbg-29/2007(H5N1)) (Influenza A virus (A/chicken/WestJava(Sbg)/29/2007(H5N1)))
IEDB_ASSAY:2851869	IEDB_EPITOPE:541874	EVETPTRNEW	{'accession': 'AKI82362.1', 'name': 'matrix protein 2', 'iri': 'GENPEPT:AKI82362.1', 'starting_position': 6, 'ending_position': 15, 'source_organism_name': 'Influenza A virus (A/chicken/West Java/Sbg-29/2007(H5N1)) (Influenza A virus (A/chicken/WestJava(Sbg)/29/2007(H5N1)))', 'source_organism_iri': 'NCBITaxon:1310532'}	Positive	qualitative binding|ELISA	Influenza A virus (A/chicken/West Java/Sbg-29/2007(H5N1)) (Influenza A virus (A/chicken/WestJava(Sbg)/29/2007(H5N1)))
IEDB_ASSAY:2851870	IEDB_EPITOPE:544007	LTEVETPTRN	{'accession': 'AKI82362.1', 'name': 'matrix protein 2', 'iri': 'GENPEPT:AKI82362.1', 'starting_position': 4, 'ending_position': 13, 'source_organism_name': 'Influenza A virus (A/chicken/West Java/Sbg-29/2007(H5N1)) (Influenza A virus (A/chicken/WestJava(Sbg)/29/2007(H5N1)))', 'source_organism_iri': 'NCBITaxon:1310532'}	Positive	qualitative binding|ELISA	Influenza A virus (A/chicken/West Java/Sbg-29/2007(H5N1)) (Influenza A virus (A/chicken/WestJava(Sbg)/29/2007(H5N1)))
IEDB_ASSAY:2851873	IEDB_EPITOPE:545823	TRNEWECK	{'accession': 'AKI82362.1', 'name': 'matrix protein 2', 'iri': 'GENPEPT:AKI82362.1', 'starting_position': 11, 'ending_position': 18, 'source_organism_name': 'Influenza A virus (A/chicken/West Java/Sbg-29/2007(H5N1)) (Influenza A virus (A/chicken/WestJava(Sbg)/29/2007(H5N1)))', 'source_organism_iri': 'NCBITaxon:1310532'}	Positive	qualitative binding|ELISA	Influenza A virus (A/chicken/West Java/Sbg-29/2007(H5N1)) (Influenza A virus (A/chicken/WestJava(Sbg)/29/2007(H5N1)))
IEDB_ASSAY:2852724	IEDB_EPITOPE:541865	ETPTRNEWEC	{'accession': 'AKI82362.1', 'name': 'matrix protein 2', 'iri': 'GENPEPT:AKI82362.1', 'starting_position': 8, 'ending_position': 17, 'source_organism_name': 'Influenza A virus (A/chicken/West Java/Sbg-29/2007(H5N1)) (Influenza A virus (A/chicken/WestJava(Sbg)/29/2007(H5N1)))', 'source_organism_iri': 'NCBITaxon:1310532'}	Positive	qualitative binding|ELISA	Influenza A virus (A/chicken/West Java/Sbg-29/2007(H5N1)) (Influenza A virus (A/chicken/WestJava(Sbg)/29/2007(H5N1)))
IEDB_ASSAY:2852725	IEDB_EPITOPE:544501	PTRNEWECKC	{'accession': 'AKI82362.1', 'name': 'matrix protein 2', 'iri': 'GENPEPT:AKI82362.1', 'starting_position': 10, 'ending_position': 19, 'source_organism_name': 'Influenza A virus (A/chicken/West Java/Sbg-29/2007(H5N1)) (Influenza A virus (A/chicken/WestJava(Sbg)/29/2007(H5N1)))', 'source_organism_iri': 'NCBITaxon:1310532'}	Positive	qualitative binding|ELISA	Influenza A virus (A/chicken/West Java/Sbg-29/2007(H5N1)) (Influenza A virus (A/chicken/WestJava(Sbg)/29/2007(H5N1)))
IEDB_ASSAY:2852726	IEDB_EPITOPE:541866	ETPTRNEWECKCSD	{'accession': 'ABS00902.1', 'name': 'M2 protein', 'iri': 'GENPEPT:ABS00902.1', 'starting_position': 8, 'ending_position': 21, 'source_organism_name': 'Influenza A virus (A/Indonesia/CDC540/2006(H5N1))', 'source_organism_iri': 'NCBITaxon:453057'}	Positive	qualitative binding|ELISA	Influenza A virus (A/Indonesia/CDC540/2006(H5N1))
IEDB_ASSAY:2857805	IEDB_EPITOPE:548902	SLLTEVETPIRNEWGCRCNGS	{'accession': 'P06821.1', 'name': 'Matrix protein 2', 'iri': 'UNIPROT:P06821.1', 'starting_position': 2, 'ending_position': 22, 'source_organism_name': 'Influenza A virus (A/Puerto Rico/8/1934(H1N1)) (Influenza A virus (A/PR 8/34 (H1N1)))', 'source_organism_iri': 'NCBITaxon:211044'}	Positive	qualitative binding|ELISA	Influenza A virus (A/Puerto Rico/8/1934(H1N1)) (Influenza A virus (A/PR 8/34 (H1N1)))
IEDB_ASSAY:3314004	IEDB_EPITOPE:610173	NL	{'accession': 'AIE52537.1', 'name': 'hemagglutinin', 'iri': 'GENPEPT:AIE52537.1', 'starting_position': 172, 'ending_position': 173, 'source_organism_name': 'Influenza A virus (A/Minnesota/11/2010(H3N2))', 'source_organism_iri': 'NCBITaxon:1507381'}	Positive	qualitative binding| hemagglutination inhibition	Influenza A virus (A/Minnesota/11/2010(H3N2))
IEDB_ASSAY:3314007	IEDB_EPITOPE:609920	LN	{'accession': 'AIE52537.1', 'name': 'hemagglutinin', 'iri': 'GENPEPT:AIE52537.1', 'starting_position': 173, 'ending_position': 174, 'source_organism_name': 'Influenza A virus (A/Minnesota/11/2010(H3N2))', 'source_organism_iri': 'NCBITaxon:1507381'}	Positive	qualitative binding| hemagglutination inhibition	Influenza A virus (A/Minnesota/11/2010(H3N2))
IEDB_ASSAY:3363589	IEDB_EPITOPE:653696	SLLTEVETPTRSEWESRSSDSSD	{'accession': 'SRC279996', 'name': 'Matrix protein 2', 'iri': 'ONTIE:0002597', 'starting_position': None, 'ending_position': None, 'source_organism_name': 'Influenza A virus (A/California/04/2009(H1N1))', 'source_organism_iri': 'NCBITaxon:641501'}	Positive	qualitative binding|ELISA	Influenza A virus (A/California/04/2009(H1N1))
IEDB_ASSAY:3363591	IEDB_EPITOPE:653697	SLLTEVETPTRTGWESNSSGSSE	{'accession': 'SRC279996', 'name': 'Matrix protein 2', 'iri': 'ONTIE:0002597', 'starting_position': None, 'ending_position': None, 'source_organism_name': 'Influenza A virus (A/Shanghai/02/2013(H7N9))', 'source_organism_iri': 'NCBITaxon:1332244'}	Positive	qualitative binding|ELISA	Influenza A virus (A/Shanghai/02/2013(H7N9))
IEDB_ASSAY:3794688	IEDB_EPITOPE:738340	GLFGAIAGFIEGGWQGMVDGWYGYHHSN	{'accession': 'Q1WDM0', 'name': 'Hemagglutinin', 'iri': 'GENPEPT:Q1WDM0', 'starting_position': 346, 'ending_position': 373, 'source_organism_name': 'H5N1 subtype (Avian influenza virus H5N1)', 'source_organism_iri': 'NCBITaxon:102793'}	Positive	qualitative binding|ELISA	H5N1 subtype (Avian influenza virus H5N1)
IEDB_ASSAY:3794689	IEDB_EPITOPE:738341	GLFGAIAGFIENGWEGLIDGWYGFRHQN	{'accession': 'Q6VMK1', 'name': 'Hemagglutinin', 'iri': 'GENPEPT:Q6VMK1', 'starting_position': 349, 'ending_position': 376, 'source_organism_name': 'H7N9 subtype (H7N9)', 'source_organism_iri': 'NCBITaxon:333278'}	Positive	qualitative binding|ELISA	H7N9 subtype (H7N9)
IEDB_ASSAY:3798871	IEDB_EPITOPE:742399	QHPELTGLDCIRPCF	{'accession': 'ACA28847.1', 'name': 'neuraminidase', 'iri': 'GENPEPT:ACA28847.1', 'starting_position': 408, 'ending_position': 422, 'source_organism_name': 'H1N1 subtype (H1N1)', 'source_organism_iri': 'NCBITaxon:114727'}	Positive	qualitative binding|ELISA	H1N1 subtype (H1N1)
IEDB_ASSAY:3798877	IEDB_EPITOPE:56112	RTLLMNELGVPFHLG	{'accession': 'Q8QLQ3', 'name': 'Neuraminidase', 'iri': 'GENPEPT:Q8QLQ3', 'starting_position': 156, 'ending_position': 170, 'source_organism_name': 'H3N2 subtype (H3N2)', 'source_organism_iri': 'NCBITaxon:119210'}	Positive	qualitative binding|ELISA	H3N2 subtype (H3N2)
IEDB_ASSAY:3799189	IEDB_EPITOPE:745428	WGIHH	{'accession': 'P03452', 'name': 'Hemagglutinin precursor', 'iri': 'GENPEPT:P03452', 'starting_position': 194, 'ending_position': 198, 'source_organism_name': 'H1N1 subtype (H1N1)', 'source_organism_iri': 'NCBITaxon:114727'}	Positive	qualitative binding|ELISA	H1N1 subtype (H1N1)
IEDB_ASSAY:3799197	IEDB_EPITOPE:745433	WYGYHH	{'accession': 'P03452', 'name': 'Hemagglutinin precursor', 'iri': 'GENPEPT:P03452', 'starting_position': 365, 'ending_position': 370, 'source_organism_name': 'H1N1 subtype (H1N1)', 'source_organism_iri': 'NCBITaxon:114727'}	Positive	qualitative binding|ELISA	H1N1 subtype (H1N1)
IEDB_ASSAY:3802177	IEDB_EPITOPE:744994	WGIHHPPNSKEQQNLY	{'accession': 'P03452.2', 'name': 'Hemagglutinin', 'iri': 'UNIPROT:P03452.2', 'starting_position': 193, 'ending_position': 208, 'source_organism_name': 'Influenza A virus (A/Puerto Rico/8/1934(H1N1)) (Influenza A virus (A/PR 8/34 (H1N1)))', 'source_organism_iri': 'NCBITaxon:211044'}	Positive	qualitative binding|ELISA	Influenza A virus (A/Puerto Rico/8/1934(H1N1)) (Influenza A virus (A/PR 8/34 (H1N1)))
IEDB_ASSAY:3802816	IEDB_EPITOPE:744793	TPIRNEWGCRCNDSS	{'accession': 'Q3SAL6.1', 'name': 'M2', 'iri': 'UNIPROT:Q3SAL6.1', 'starting_position': 9, 'ending_position': 23, 'source_organism_name': 'Influenza A virus (A/California/07/2009(H1N1))', 'source_organism_iri': 'NCBITaxon:641809'}	Positive	qualitative binding|ELISA	Influenza A virus (A/California/07/2009(H1N1))
IEDB_ASSAY:3805491	IEDB_EPITOPE:745465	FERFEIFPKT	{'accession': 'S69889', 'name': 'hemagglutinin precursor', 'iri': 'GENPEPT:S69889', 'starting_position': 128, 'ending_position': 137, 'source_organism_name': 'Influenza A virus', 'source_organism_iri': 'NCBITaxon:11320'}	Positive	qualitative binding|western blot	Influenza A virus
IEDB_ASSAY:4478158	IEDB_EPITOPE:837494	HSNEQGSGYAADKE	{'accession': 'ABW06108.1', 'name': 'hemagglutinin', 'iri': 'GENPEPT:ABW06108.1', 'starting_position': 372, 'ending_position': 385, 'source_organism_name': 'H5N1 subtype (Avian influenza virus H5N1)', 'source_organism_iri': 'NCBITaxon:102793'}	Positive	qualitative binding|western blot	H5N1 subtype (Avian influenza virus H5N1)
IEDB_ASSAY:4478161	IEDB_EPITOPE:837985	MENERTLDFHDSNV	{'accession': 'ABW06108.1', 'name': 'hemagglutinin', 'iri': 'GENPEPT:ABW06108.1', 'starting_position': 448, 'ending_position': 461, 'source_organism_name': 'H5N1 subtype (Avian influenza virus H5N1)', 'source_organism_iri': 'NCBITaxon:102793'}	Positive	qualitative binding|western blot	H5N1 subtype (Avian influenza virus H5N1)
IEDB_ASSAY:4478162	IEDB_EPITOPE:838978	YSEEARLKREEISG	{'accession': 'SRC133', 'name': 'Hemagglutinin precursor', 'iri': 'ONTIE:0002034', 'starting_position': None, 'ending_position': None, 'source_organism_name': 'H5N1 subtype (Avian influenza virus H5N1)', 'source_organism_iri': 'NCBITaxon:102793'}	Positive	qualitative binding|western blot	H5N1 subtype (Avian influenza virus H5N1)
IEDB_ASSAY:4478415	IEDB_EPITOPE:837010	EEARLKREEISG	{'accession': 'ABW06108.1', 'name': 'hemagglutinin', 'iri': 'GENPEPT:ABW06108.1', 'starting_position': 510, 'ending_position': 521, 'source_organism_name': 'H5N1 subtype (Avian influenza virus H5N1)', 'source_organism_iri': 'NCBITaxon:102793'}	Positive	qualitative binding|ELISA	H5N1 subtype (Avian influenza virus H5N1)
IEDB_ASSAY:4478843	IEDB_EPITOPE:834890	SLLTEVETPIRNEWGC	{'accession': 'CAA30889.1', 'name': 'M2 protein', 'iri': 'GENPEPT:CAA30889.1', 'starting_position': 2, 'ending_position': 17, 'source_organism_name': 'Influenza A virus', 'source_organism_iri': 'NCBITaxon:11320'}	Positive	qualitative binding|ELISA	Influenza A virus
IEDB_ASSAY:4550694	IEDB_EPITOPE:57322	SDYEGRLI	{'accession': 'Q1K9H2.1', 'name': 'Nucleoprotein', 'iri': 'UNIPROT:Q1K9H2.1', 'starting_position': 50, 'ending_position': 57, 'source_organism_name': 'Influenza A virus', 'source_organism_iri': 'NCBITaxon:11320'}	Positive	qualitative binding|phage display	Influenza A virus
IEDB_ASSAY:4550759	IEDB_EPITOPE:213203	KLCKLRGVAPLHLGK	{'accession': 'ACP41105.1', 'name': 'hemagglutinin', 'iri': 'GENPEPT:ACP41105.1', 'starting_position': 57, 'ending_position': 71, 'source_organism_name': 'Influenza A virus (A/California/04/2009(H1N1))', 'source_organism_iri': 'NCBITaxon:641501'}	Positive	qualitative binding|ELISA	Influenza A virus (A/California/04/2009(H1N1))
IEDB_ASSAY:4550761	IEDB_EPITOPE:204001	CFEFYHKCDNTCMES	{'accession': 'ACS45035.1', 'name': 'hemagglutinin', 'iri': 'GENPEPT:ACS45035.1', 'starting_position': 481, 'ending_position': 495, 'source_organism_name': 'Influenza A virus (A/California/04/2009(H1N1))', 'source_organism_iri': 'NCBITaxon:641501'}	Positive	qualitative binding|ELISA	Influenza A virus (A/California/04/2009(H1N1))
IEDB_ASSAY:4550762	IEDB_EPITOPE:221216	VSLGAISFWMCSNGS	{'accession': 'ACS45035.1', 'name': 'hemagglutinin', 'iri': 'GENPEPT:ACS45035.1', 'starting_position': 545, 'ending_position': 559, 'source_organism_name': 'Influenza A virus (A/California/04/2009(H1N1))', 'source_organism_iri': 'NCBITaxon:641501'}	Positive	qualitative binding|ELISA	Influenza A virus (A/California/04/2009(H1N1))
IEDB_ASSAY:4550763	IEDB_EPITOPE:200550	AISFWMCSNGSLQCR	{'accession': 'ACS45035.1', 'name': 'hemagglutinin', 'iri': 'GENPEPT:ACS45035.1', 'starting_position': 549, 'ending_position': 563, 'source_organism_name': 'Influenza A virus (A/California/04/2009(H1N1))', 'source_organism_iri': 'NCBITaxon:641501'}	Positive	qualitative binding|ELISA	Influenza A virus (A/California/04/2009(H1N1))
IEDB_ASSAY:4550764	IEDB_EPITOPE:221495	WMCSNGSLQCRICI	{'accession': 'ACS45035.1', 'name': 'hemagglutinin', 'iri': 'GENPEPT:ACS45035.1', 'starting_position': 553, 'ending_position': 566, 'source_organism_name': 'Influenza A virus (A/California/04/2009(H1N1))', 'source_organism_iri': 'NCBITaxon:641501'}	Positive	qualitative binding|ELISA	Influenza A virus (A/California/04/2009(H1N1))
IEDB_ASSAY:4552042	IEDB_EPITOPE:839054	SWSYIVETPSSDNGTCYPGDFIDYEE	{'accession': 'ACP41105.1', 'name': 'hemagglutinin', 'iri': 'GENPEPT:ACP41105.1', 'starting_position': 92, 'ending_position': 117, 'source_organism_name': 'Influenza A virus (A/California/04/2009(H1N1))', 'source_organism_iri': 'NCBITaxon:641501'}	Positive	qualitative binding|ELISA	Influenza A virus (A/California/04/2009(H1N1))
IEDB_ASSAY:4562932	IEDB_EPITOPE:840897	LVLWGIHHP	{'accession': 'ACR47014.1', 'name': 'hemagglutinin', 'iri': 'GENPEPT:ACR47014.1', 'starting_position': 191, 'ending_position': 199, 'source_organism_name': 'Influenza A virus (A/reassortant/NYMC X-179A(California/07/2009 x NYMC X-157)(H1N1)) (Influenza A virus (A/reassortant/NYMC X-179A(NYMC X-157 x California/07/2009)(H1N1)))', 'source_organism_iri': 'NCBITaxon:647923'}	Positive	qualitative binding|inhibition by antigen	Influenza A virus (A/reassortant/NYMC X-179A(California/07/2009 x NYMC X-157)(H1N1)) (Influenza A virus (A/reassortant/NYMC X-179A(NYMC X-157 x California/07/2009)(H1N1)))
IEDB_ASSAY:4562934	IEDB_EPITOPE:840892	LPFQNI	{'accession': 'ACR47014.1', 'name': 'hemagglutinin', 'iri': 'GENPEPT:ACR47014.1', 'starting_position': 307, 'ending_position': 312, 'source_organism_name': 'Influenza A virus (A/reassortant/NYMC X-179A(California/07/2009 x NYMC X-157)(H1N1)) (Influenza A virus (A/reassortant/NYMC X-179A(NYMC X-157 x California/07/2009)(H1N1)))', 'source_organism_iri': 'NCBITaxon:647923'}	Positive	qualitative binding|inhibition by antigen	Influenza A virus (A/reassortant/NYMC X-179A(California/07/2009 x NYMC X-157)(H1N1)) (Influenza A virus (A/reassortant/NYMC X-179A(NYMC X-157 x California/07/2009)(H1N1)))
IEDB_ASSAY:4562936	IEDB_EPITOPE:840970	WSYIVE	{'accession': 'ACR47014.1', 'name': 'hemagglutinin', 'iri': 'GENPEPT:ACR47014.1', 'starting_position': 93, 'ending_position': 98, 'source_organism_name': 'Influenza A virus (A/reassortant/NYMC X-179A(California/07/2009 x NYMC X-157)(H1N1)) (Influenza A virus (A/reassortant/NYMC X-179A(NYMC X-157 x California/07/2009)(H1N1)))', 'source_organism_iri': 'NCBITaxon:647923'}	Positive	qualitative binding|inhibition by antigen	Influenza A virus (A/reassortant/NYMC X-179A(California/07/2009 x NYMC X-157)(H1N1)) (Influenza A virus (A/reassortant/NYMC X-179A(NYMC X-157 x California/07/2009)(H1N1)))
IEDB_ASSAY:4562940	IEDB_EPITOPE:840903	MNYYWTLVEPGD	{'accession': 'ACR47014.1', 'name': 'hemagglutinin', 'iri': 'GENPEPT:ACR47014.1', 'starting_position': 244, 'ending_position': 255, 'source_organism_name': 'Influenza A virus (A/reassortant/NYMC X-179A(California/07/2009 x NYMC X-157)(H1N1)) (Influenza A virus (A/reassortant/NYMC X-179A(NYMC X-157 x California/07/2009)(H1N1)))', 'source_organism_iri': 'NCBITaxon:647923'}	Positive	qualitative binding|inhibition by antigen	Influenza A virus (A/reassortant/NYMC X-179A(California/07/2009 x NYMC X-157)(H1N1)) (Influenza A virus (A/reassortant/NYMC X-179A(NYMC X-157 x California/07/2009)(H1N1)))
IEDB_ASSAY:4562942	IEDB_EPITOPE:840841	FYHKCDNT	{'accession': 'ACR47014.1', 'name': 'hemagglutinin', 'iri': 'GENPEPT:ACR47014.1', 'starting_position': 484, 'ending_position': 491, 'source_organism_name': 'Influenza A virus (A/reassortant/NYMC X-179A(California/07/2009 x NYMC X-157)(H1N1)) (Influenza A virus (A/reassortant/NYMC X-179A(NYMC X-157 x California/07/2009)(H1N1)))', 'source_organism_iri': 'NCBITaxon:647923'}	Positive	qualitative binding|inhibition by antigen	Influenza A virus (A/reassortant/NYMC X-179A(California/07/2009 x NYMC X-157)(H1N1)) (Influenza A virus (A/reassortant/NYMC X-179A(NYMC X-157 x California/07/2009)(H1N1)))
IEDB_ASSAY:4562944	IEDB_EPITOPE:840943	SVKNGTYD	{'accession': 'ACR47014.1', 'name': 'hemagglutinin', 'iri': 'GENPEPT:ACR47014.1', 'starting_position': 495, 'ending_position': 502, 'source_organism_name': 'Influenza A virus (A/reassortant/NYMC X-179A(California/07/2009 x NYMC X-157)(H1N1)) (Influenza A virus (A/reassortant/NYMC X-179A(NYMC X-157 x California/07/2009)(H1N1)))', 'source_organism_iri': 'NCBITaxon:647923'}	Positive	qualitative binding|inhibition by antigen	Influenza A virus (A/reassortant/NYMC X-179A(California/07/2009 x NYMC X-157)(H1N1)) (Influenza A virus (A/reassortant/NYMC X-179A(NYMC X-157 x California/07/2009)(H1N1)))
IEDB_ASSAY:4562946	IEDB_EPITOPE:840860	KAILVVLLYTFA	{'accession': 'ACR47014.1', 'name': 'hemagglutinin', 'iri': 'GENPEPT:ACR47014.1', 'starting_position': 2, 'ending_position': 13, 'source_organism_name': 'Influenza A virus (A/reassortant/NYMC X-179A(California/07/2009 x NYMC X-157)(H1N1)) (Influenza A virus (A/reassortant/NYMC X-179A(NYMC X-157 x California/07/2009)(H1N1)))', 'source_organism_iri': 'NCBITaxon:647923'}	Positive	qualitative binding|inhibition by antigen	Influenza A virus (A/reassortant/NYMC X-179A(California/07/2009 x NYMC X-157)(H1N1)) (Influenza A virus (A/reassortant/NYMC X-179A(NYMC X-157 x California/07/2009)(H1N1)))
IEDB_ASSAY:4562948	IEDB_EPITOPE:840966	VVSLGAISF	{'accession': 'ACR47014.1', 'name': 'hemagglutinin', 'iri': 'GENPEPT:ACR47014.1', 'starting_position': 544, 'ending_position': 552, 'source_organism_name': 'Influenza A virus (A/reassortant/NYMC X-179A(California/07/2009 x NYMC X-157)(H1N1)) (Influenza A virus (A/reassortant/NYMC X-179A(NYMC X-157 x California/07/2009)(H1N1)))', 'source_organism_iri': 'NCBITaxon:647923'}	Positive	qualitative binding|inhibition by antigen	Influenza A virus (A/reassortant/NYMC X-179A(California/07/2009 x NYMC X-157)(H1N1)) (Influenza A virus (A/reassortant/NYMC X-179A(NYMC X-157 x California/07/2009)(H1N1)))
IEDB_ASSAY:4562951	IEDB_EPITOPE:847323	MSLLTEVETPIRNEWGCRCNDSS	{'accession': 'CAA30889.1', 'name': 'M2 protein', 'iri': 'GENPEPT:CAA30889.1', 'starting_position': 1, 'ending_position': 23, 'source_organism_name': 'Influenza A virus', 'source_organism_iri': 'NCBITaxon:11320'}	Positive	neutralization |biological activity	Influenza A virus
IEDB_ASSAY:5020013	IEDB_EPITOPE:923869	TAADYKSTQSAIDQITGKLN	{'accession': 'AGL44438.1', 'name': 'hemagglutinin', 'iri': 'GENPEPT:AGL44438.1', 'starting_position': 373, 'ending_position': 392, 'source_organism_name': 'Influenza A virus (A/tree sparrow/Shanghai/01/2013(H7N9)) (Influenza A virus (A/wild bird/Shanghai/01/2013(H7N9)))', 'source_organism_iri': 'NCBITaxon:1395982'}	Positive	qualitative binding|ELISA	Influenza A virus (A/tree sparrow/Shanghai/01/2013(H7N9)) (Influenza A virus (A/wild bird/Shanghai/01/2013(H7N9)))
IEDB_ASSAY:5020048	IEDB_EPITOPE:923147	AGFIENGWEGLIDGWYGF	{'accession': 'AGL44438.1', 'name': 'hemagglutinin', 'iri': 'GENPEPT:AGL44438.1', 'starting_position': 346, 'ending_position': 363, 'source_organism_name': 'H7N9 subtype (H7N9)', 'source_organism_iri': 'NCBITaxon:333278'}	Positive-Low	qualitative binding|ELISA	H7N9 subtype (H7N9)
IEDB_ASSAY:5020049	IEDB_EPITOPE:923357	GLIDGWYGFRHQNAQGEG	{'accession': 'AGL44438.1', 'name': 'hemagglutinin', 'iri': 'GENPEPT:AGL44438.1', 'starting_position': 355, 'ending_position': 372, 'source_organism_name': 'H7N9 subtype (H7N9)', 'source_organism_iri': 'NCBITaxon:333278'}	Positive-Low	qualitative binding|ELISA	H7N9 subtype (H7N9)
IEDB_ASSAY:5020050	IEDB_EPITOPE:923741	RHQNAQGEGTAADYKSTQS	{'accession': 'AGL44438.1', 'name': 'hemagglutinin', 'iri': 'GENPEPT:AGL44438.1', 'starting_position': 364, 'ending_position': 382, 'source_organism_name': 'H7N9 subtype (H7N9)', 'source_organism_iri': 'NCBITaxon:333278'}	Positive-Low	qualitative binding|ELISA	H7N9 subtype (H7N9)
IEDB_ASSAY:5020086	IEDB_EPITOPE:923868	TAADKKSTQAAIDQITGKLN	{'accession': 'SRC133', 'name': 'Hemagglutinin precursor', 'iri': 'ONTIE:0002034', 'starting_position': None, 'ending_position': None, 'source_organism_name': 'H3N2 subtype (H3N2)', 'source_organism_iri': 'NCBITaxon:119210'}	Positive-Low	qualitative binding|ELISA	H3N2 subtype (H3N2)
IEDB_ASSAY:5020091	IEDB_EPITOPE:923970	YAADKESTQKAIDGVTNKVN	{'accession': 'Q1WDM0', 'name': 'Hemagglutinin', 'iri': 'GENPEPT:Q1WDM0', 'starting_position': 379, 'ending_position': 398, 'source_organism_name': 'H5N2 subtype', 'source_organism_iri': 'NCBITaxon:119220'}	Positive	qualitative binding|ELISA	H5N2 subtype
IEDB_ASSAY:5020096	IEDB_EPITOPE:923407	IAADRDSTQRAIDKITSKVN	{'accession': 'AGO17823.1', 'name': 'hemagglutinin', 'iri': 'GENPEPT:AGO17823.1', 'starting_position': 372, 'ending_position': 391, 'source_organism_name': 'H9N2 subtype (H9N2)', 'source_organism_iri': 'NCBITaxon:102796'}	Positive-Low	qualitative binding|ELISA	H9N2 subtype (H9N2)
IEDB_ASSAY:5020101	IEDB_EPITOPE:923971	YAADLKSTQNAIDEITNKVN	{'accession': 'ACQ84451.1', 'name': 'hemagglutinin', 'iri': 'GENPEPT:ACQ84451.1', 'starting_position': 378, 'ending_position': 397, 'source_organism_name': 'H1N1 subtype (H1N1)', 'source_organism_iri': 'NCBITaxon:114727'}	Positive	qualitative binding|ELISA	H1N1 subtype (H1N1)
IEDB_ASSAY:5346121	IEDB_EPITOPE:910206	EVETPIR	{'accession': 'ACH69621.1', 'name': 'matrix protein 2, partial [Influenza A virus (A/swine/Guangdong/02/2005(H3N2))]', 'iri': 'GENPEPT:ACH69621.1', 'starting_position': 6, 'ending_position': 12, 'source_organism_name': 'Influenza A virus (A/swine/Guangdong/02/2005(H3N2))', 'source_organism_iri': 'NCBITaxon:556277'}	Positive	qualitative binding|ELISA	Influenza A virus (A/swine/Guangdong/02/2005(H3N2))
IEDB_ASSAY:5346122	IEDB_EPITOPE:910227	GPSTEGVPESMREEYR	{'accession': 'AAD00138.1', 'name': 'M2 protein', 'iri': 'GENPEPT:AAD00138.1', 'starting_position': 62, 'ending_position': 77, 'source_organism_name': 'Influenza A virus H3N2 (influenza virus A/H3N2)', 'source_organism_iri': 'NCBITaxon:41857'}	Positive	qualitative binding|ELISA	Influenza A virus H3N2 (influenza virus A/H3N2)
IEDB_ASSAY:5719702	IEDB_EPITOPE:923012	STQNAIDEITNKVN	{'accession': 'ACP41953.1', 'name': 'hemagglutinin', 'iri': 'GENPEPT:ACP41953.1', 'starting_position': 384, 'ending_position': 397, 'source_organism_name': 'Influenza A virus (A/California/07/2009(H1N1))', 'source_organism_iri': 'NCBITaxon:641809'}	Positive-High	qualitative binding|ELISA	Influenza A virus (A/California/07/2009(H1N1))
IEDB_ASSAY:6011486	IEDB_EPITOPE:947436	MSLLTEVETPIRNEW	{'accession': 'ABD77677.1', 'name': 'matrix protein 2 [Influenza A virus (A/Puerto Rico/8/1934(H1N1))]', 'iri': 'GENPEPT:ABD77677.1', 'starting_position': 1, 'ending_position': 15, 'source_organism_name': 'Influenza A virus (A/Puerto Rico/8/1934(H1N1)) (Influenza A virus (A/PR 8/34 (H1N1)))', 'source_organism_iri': 'NCBITaxon:211044'}	Positive	qualitative binding|ELISA	Influenza A virus (A/Puerto Rico/8/1934(H1N1)) (Influenza A virus (A/PR 8/34 (H1N1)))
IEDB_ASSAY:6011496	IEDB_EPITOPE:947439	MSLLTEVETPTRSEW	{'accession': 'ACQ84453.1', 'name': 'matrix protein 2 [Influenza A virus (A/Korea/01/2009(H1N1))]', 'iri': 'GENPEPT:ACQ84453.1', 'starting_position': 1, 'ending_position': 15, 'source_organism_name': 'Influenza A virus (A/Korea/01/2009(H1N1))', 'source_organism_iri': 'NCBITaxon:644289'}	Positive	qualitative binding|ELISA	Influenza A virus (A/Korea/01/2009(H1N1))
IEDB_ASSAY:6011498	IEDB_EPITOPE:947437	MSLLTEVETPTRNEW	{'accession': 'ABW73809.1', 'name': 'matrix protein 2 [Influenza A virus (A/chicken/Korea/IS/2006(H5N1))]', 'iri': 'GENPEPT:ABW73809.1', 'starting_position': 1, 'ending_position': 15, 'source_organism_name': 'Influenza A virus (A/chicken/Korea/IS/2006(H5N1))', 'source_organism_iri': 'NCBITaxon:479022'}	Positive	qualitative binding|ELISA	Influenza A virus (A/chicken/Korea/IS/2006(H5N1))
IEDB_ASSAY:6011500	IEDB_EPITOPE:947438	MSLLTEVETPTRNGW	{'accession': 'ACY06683.1', 'name': 'matrix protein 2, partial [Influenza A virus (A/wild bird/Korea/A81/2009(H5N2))]', 'iri': 'GENPEPT:ACY06683.1', 'starting_position': 1, 'ending_position': 15, 'source_organism_name': 'Influenza A virus (A/wild bird/Korea/A81/2009(H5N2))', 'source_organism_iri': 'NCBITaxon:683780'}	Positive	qualitative binding|ELISA	Influenza A virus (A/wild bird/Korea/A81/2009(H5N2))
IEDB_ASSAY:6011502	IEDB_EPITOPE:947435	MSLLTEVETLTRNGW	{'accession': 'O70632.1', 'name': 'Matrix protein 2', 'iri': 'GENPEPT:O70632.1', 'starting_position': 1, 'ending_position': 15, 'source_organism_name': 'Influenza A virus (A/Hong Kong/156/97(H5N1)) (Influenza A virus (A/Hong Kong/156/97 (H5N1)))', 'source_organism_iri': 'NCBITaxon:130763'}	Positive	qualitative binding|ELISA	Influenza A virus (A/Hong Kong/156/97(H5N1)) (Influenza A virus (A/Hong Kong/156/97 (H5N1)))
IEDB_ASSAY:6251969	IEDB_EPITOPE:946589	LRMVTGLRNIPS	{'accession': 'P03452', 'name': 'Hemagglutinin precursor', 'iri': 'GENPEPT:P03452', 'starting_position': 329, 'ending_position': 340, 'source_organism_name': 'Influenza A virus (A/Puerto Rico/8/1934(H1N1)) (Influenza A virus (A/PR 8/34 (H1N1)))', 'source_organism_iri': 'NCBITaxon:211044'}	Positive	neutralization |biological activity	Influenza A virus (A/Puerto Rico/8/1934(H1N1)) (Influenza A virus (A/PR 8/34 (H1N1)))
IEDB_ASSAY:6337939	IEDB_EPITOPE:952639	RSGSSFYAEMKWLLSNTDNAAFPQMTK	{'accession': 'AGL44438.1', 'name': 'hemagglutinin', 'iri': 'GENPEPT:AGL44438.1', 'starting_position': 149, 'ending_position': 175, 'source_organism_name': 'Influenza A virus (A/Shanghai/02/2013(H7N9))', 'source_organism_iri': 'NCBITaxon:1332244'}	Positive	qualitative binding|mass spectrometry	Influenza A virus (A/Shanghai/02/2013(H7N9))
IEDB_ASSAY:6362662	IEDB_EPITOPE:956435	RESGG	{'accession': 'AFI73263.1', 'name': 'hemagglutinin [Influenza A virus (A/duck/Zhejiang/12/2011(H7N3))]', 'iri': 'GENPEPT:AFI73263.1', 'starting_position': 121, 'ending_position': 125, 'source_organism_name': 'H7N3 subtype', 'source_organism_iri': 'NCBITaxon:119215'}	Positive	qualitative binding|ELISA	H7N3 subtype
IEDB_ASSAY:6362686	IEDB_EPITOPE:956436	RESGGIDKEAMGFTYSGIRTNGATSACRRSGSSFYAEMKWLLS	{'accession': 'AFI73263.1', 'name': 'hemagglutinin [Influenza A virus (A/duck/Zhejiang/12/2011(H7N3))]', 'iri': 'GENPEPT:AFI73263.1', 'starting_position': 121, 'ending_position': 163, 'source_organism_name': 'H7N3 subtype', 'source_organism_iri': 'NCBITaxon:119215'}	Positive	qualitative binding|ELISA	H7N3 subtype
IEDB_ASSAY:6362775	IEDB_EPITOPE:956782	AS	{'accession': 'YP_009118481.1', 'name': 'neuraminidase [Influenza A virus (A/Shanghai/02/2013(H7N9))]', 'iri': 'GENPEPT:YP_009118481.1', 'starting_position': 365, 'ending_position': 366, 'source_organism_name': 'Influenza A virus (A/Shanghai/02/2013(H7N9))', 'source_organism_iri': 'NCBITaxon:1332244'}	Positive	qualitative binding|immuno staining	Influenza A virus (A/Shanghai/02/2013(H7N9))
IEDB_ASSAY:6362777	IEDB_EPITOPE:956796	DK	{'accession': 'YP_009118481.1', 'name': 'neuraminidase [Influenza A virus (A/Shanghai/02/2013(H7N9))]', 'iri': 'GENPEPT:YP_009118481.1', 'starting_position': 431, 'ending_position': 432, 'source_organism_name': 'Influenza A virus (A/Shanghai/02/2013(H7N9))', 'source_organism_iri': 'NCBITaxon:1332244'}	Positive	qualitative binding|immuno staining	Influenza A virus (A/Shanghai/02/2013(H7N9))
IEDB_ASSAY:6362780	IEDB_EPITOPE:956954	ST	{'accession': 'YP_009118481.1', 'name': 'neuraminidase [Influenza A virus (A/Shanghai/02/2013(H7N9))]', 'iri': 'GENPEPT:YP_009118481.1', 'starting_position': 363, 'ending_position': 364, 'source_organism_name': 'Influenza A virus (A/Shanghai/02/2013(H7N9))', 'source_organism_iri': 'NCBITaxon:1332244'}	Positive	qualitative binding|immuno staining	Influenza A virus (A/Shanghai/02/2013(H7N9))
IEDB_ASSAY:6362786	IEDB_EPITOPE:956785	AT	{'accession': 'YP_009118481.1', 'name': 'neuraminidase [Influenza A virus (A/Shanghai/02/2013(H7N9))]', 'iri': 'GENPEPT:YP_009118481.1', 'starting_position': 243, 'ending_position': 244, 'source_organism_name': 'Influenza A virus (A/Shanghai/02/2013(H7N9))', 'source_organism_iri': 'NCBITaxon:1332244'}	Positive	qualitative binding|immuno staining	Influenza A virus (A/Shanghai/02/2013(H7N9))
IEDB_ASSAY:6553133	IEDB_EPITOPE:990743	NYPQYSEEARLKREEISGVKLESIGTYQI	{'accession': 'ABM90489.1', 'name': 'hemagglutinin', 'iri': 'GENPEPT:ABM90489.1', 'starting_position': 488, 'ending_position': 516, 'source_organism_name': 'Influenza A virus (A/Indonesia/CDC1032N/2007(H5N1))', 'source_organism_iri': 'NCBITaxon:421472'}	Positive	qualitative binding|western blot	Influenza A virus (A/Indonesia/CDC1032N/2007(H5N1))
IEDB_ASSAY:6553134	IEDB_EPITOPE:992959	YSEEARLKREEISGV	{'accession': 'ABM90489.1', 'name': 'hemagglutinin', 'iri': 'GENPEPT:ABM90489.1', 'starting_position': 492, 'ending_position': 506, 'source_organism_name': 'Influenza A virus (A/Indonesia/CDC1032N/2007(H5N1))', 'source_organism_iri': 'NCBITaxon:421472'}	Positive	qualitative binding|western blot	Influenza A virus (A/Indonesia/CDC1032N/2007(H5N1))
IEDB_ASSAY:7110056	IEDB_EPITOPE:1023899	KFDKLYIWG	{'accession': 'ABH00994.1', 'name': 'hemagglutinin', 'iri': 'GENPEPT:ABH00994.1', 'starting_position': 173, 'ending_position': 181, 'source_organism_name': 'Influenza A virus H3N2 (influenza virus A/H3N2)', 'source_organism_iri': 'NCBITaxon:41857'}	Positive	qualitative binding|ELISA	Influenza A virus H3N2 (influenza virus A/H3N2)
IEDB_ASSAY:7606063	IEDB_EPITOPE:1065936	KGAINTSLPFQNIHPITIGKCPKYVK	{'accession': 'QDP16803.1', 'name': 'hemagglutinin [Influenza A virus]', 'iri': 'GENPEPT:QDP16803.1', 'starting_position': 300, 'ending_position': 325, 'source_organism_name': 'Influenza A virus', 'source_organism_iri': 'NCBITaxon:11320'}	Positive	qualitative binding|ELISA	Influenza A virus
IEDB_ASSAY:7606067	IEDB_EPITOPE:1065997	SVSSFERFEIFPKTSSWPNHDSNKG	{'accession': 'AXF93971.1', 'name': 'hemagglutinin [Influenza A virus]', 'iri': 'GENPEPT:AXF93971.1', 'starting_position': 124, 'ending_position': 148, 'source_organism_name': 'Influenza A virus', 'source_organism_iri': 'NCBITaxon:11320'}	Positive-Low	qualitative binding|ELISA	Influenza A virus
IEDB_ASSAY:7606069	IEDB_EPITOPE:1065930	IFRIEKGKIVKSVEMNAPNYHYEECSC	{'accession': 'QEI26002.1', 'name': 'neuraminidase [Influenza A virus]', 'iri': 'GENPEPT:QEI26002.1', 'starting_position': 255, 'ending_position': 281, 'source_organism_name': 'Influenza A virus', 'source_organism_iri': 'NCBITaxon:11320'}	Positive-Low	qualitative binding|ELISA	Influenza A virus
IEDB_ASSAY:8133	IEDB_EPITOPE:59316	SLLTEVETPIR	{'accession': 'P35938.1', 'name': 'Matrix protein 2', 'iri': 'GENPEPT:P35938.1', 'starting_position': 2, 'ending_position': 12, 'source_organism_name': 'Influenza A virus', 'source_organism_iri': 'NCBITaxon:11320'}	Positive	neutralization |biological activity	Influenza A virus
IEDB_ASSAY:8278257	IEDB_EPITOPE:1160252	MKAILVVLLYTFATANADTLCIGYH	{'accession': 'ACP41105.1', 'name': 'hemagglutinin', 'iri': 'GENPEPT:ACP41105.1', 'starting_position': 1, 'ending_position': 25, 'source_organism_name': 'Influenza A virus (A/California/04/2009(H1N1))', 'source_organism_iri': 'NCBITaxon:641501'}	Positive-Intermediate	qualitative binding|ELISA	Influenza A virus (A/California/04/2009(H1N1))
IEDB_ASSAY:8278997	IEDB_EPITOPE:1172621	TANADTLCIGYHANNSTDTVDTVLE	{'accession': 'ACP41105.1', 'name': 'hemagglutinin', 'iri': 'GENPEPT:ACP41105.1', 'starting_position': 14, 'ending_position': 38, 'source_organism_name': 'Influenza A virus (A/California/04/2009(H1N1))', 'source_organism_iri': 'NCBITaxon:641501'}	Positive-Low	qualitative binding|ELISA	Influenza A virus (A/California/04/2009(H1N1))
IEDB_ASSAY:8278998	IEDB_EPITOPE:1161800	NNSTDTVDTVLEKNVTVTHSVNLLE	{'accession': 'ACP41105.1', 'name': 'hemagglutinin', 'iri': 'GENPEPT:ACP41105.1', 'starting_position': 27, 'ending_position': 51, 'source_organism_name': 'Influenza A virus (A/California/04/2009(H1N1))', 'source_organism_iri': 'NCBITaxon:641501'}	Positive-Intermediate	qualitative binding|ELISA	Influenza A virus (A/California/04/2009(H1N1))
IEDB_ASSAY:8278999	IEDB_EPITOPE:1162859	NVTVTHSVNLLEDKHNGKLCKLRGV	{'accession': 'ACP41105.1', 'name': 'hemagglutinin', 'iri': 'GENPEPT:ACP41105.1', 'starting_position': 40, 'ending_position': 64, 'source_organism_name': 'Influenza A virus (A/California/04/2009(H1N1))', 'source_organism_iri': 'NCBITaxon:641501'}	Positive-Low	qualitative binding|ELISA	Influenza A virus (A/California/04/2009(H1N1))
IEDB_ASSAY:8279000	IEDB_EPITOPE:1152132	KHNGKLCKLRGVAPLHLGKCNIAGW	{'accession': 'ACP41105.1', 'name': 'hemagglutinin', 'iri': 'GENPEPT:ACP41105.1', 'starting_position': 53, 'ending_position': 77, 'source_organism_name': 'Influenza A virus (A/California/04/2009(H1N1))', 'source_organism_iri': 'NCBITaxon:641501'}	Positive-High	qualitative binding|ELISA	Influenza A virus (A/California/04/2009(H1N1))
IEDB_ASSAY:8279002	IEDB_EPITOPE:1156513	LGNPECESLSTASSWSYIVETPSSD	{'accession': 'ACP41105.1', 'name': 'hemagglutinin', 'iri': 'GENPEPT:ACP41105.1', 'starting_position': 79, 'ending_position': 103, 'source_organism_name': 'Influenza A virus (A/California/04/2009(H1N1))', 'source_organism_iri': 'NCBITaxon:641501'}	Positive-Intermediate	qualitative binding|ELISA	Influenza A virus (A/California/04/2009(H1N1))
IEDB_ASSAY:8279003	IEDB_EPITOPE:1172375	SWSYIVETPSSDNGTCYPGDFIDYE	{'accession': 'ACP41105.1', 'name': 'hemagglutinin', 'iri': 'GENPEPT:ACP41105.1', 'starting_position': 92, 'ending_position': 116, 'source_organism_name': 'Influenza A virus (A/California/04/2009(H1N1))', 'source_organism_iri': 'NCBITaxon:641501'}	Positive-High	qualitative binding|ELISA	Influenza A virus (A/California/04/2009(H1N1))
IEDB_ASSAY:8279004	IEDB_EPITOPE:1145632	GTCYPGDFIDYEELREQLSSVSSFE	{'accession': 'ACP41105.1', 'name': 'hemagglutinin', 'iri': 'GENPEPT:ACP41105.1', 'starting_position': 105, 'ending_position': 129, 'source_organism_name': 'Influenza A virus (A/California/04/2009(H1N1))', 'source_organism_iri': 'NCBITaxon:641501'}	Positive-Intermediate	qualitative binding|ELISA	Influenza A virus (A/California/04/2009(H1N1))
IEDB_ASSAY:8279005	IEDB_EPITOPE:1158864	LREQLSSVSSFERFEIFPKTSSWPN	{'accession': 'ACP41105.1', 'name': 'hemagglutinin', 'iri': 'GENPEPT:ACP41105.1', 'starting_position': 118, 'ending_position': 142, 'source_organism_name': 'Influenza A virus (A/California/04/2009(H1N1))', 'source_organism_iri': 'NCBITaxon:641501'}	Positive-Low	qualitative binding|ELISA	Influenza A virus (A/California/04/2009(H1N1))
IEDB_ASSAY:8279006	IEDB_EPITOPE:1140533	FEIFPKTSSWPNHDSNKGVTAACPH	{'accession': 'ACP41105.1', 'name': 'hemagglutinin', 'iri': 'GENPEPT:ACP41105.1', 'starting_position': 131, 'ending_position': 155, 'source_organism_name': 'Influenza A virus (A/California/04/2009(H1N1))', 'source_organism_iri': 'NCBITaxon:641501'}	Positive-Low	qualitative binding|ELISA	Influenza A virus (A/California/04/2009(H1N1))
IEDB_ASSAY:8279007	IEDB_EPITOPE:1134662	DSNKGVTAACPHAGAKSFYKNLIWL	{'accession': 'ACP41105.1', 'name': 'hemagglutinin', 'iri': 'GENPEPT:ACP41105.1', 'starting_position': 144, 'ending_position': 168, 'source_organism_name': 'Influenza A virus (A/California/04/2009(H1N1))', 'source_organism_iri': 'NCBITaxon:641501'}	Positive-Low	qualitative binding|ELISA	Influenza A virus (A/California/04/2009(H1N1))
IEDB_ASSAY:8279008	IEDB_EPITOPE:1141843	GAKSFYKNLIWLVKKGNSYPKLSKS	{'accession': 'ACP41105.1', 'name': 'hemagglutinin', 'iri': 'GENPEPT:ACP41105.1', 'starting_position': 157, 'ending_position': 181, 'source_organism_name': 'Influenza A virus (A/California/04/2009(H1N1))', 'source_organism_iri': 'NCBITaxon:641501'}	Positive-High	qualitative binding|ELISA	Influenza A virus (A/California/04/2009(H1N1))
IEDB_ASSAY:8279009	IEDB_EPITOPE:1152423	KKGNSYPKLSKSYINDKGKEVLVLW	{'accession': 'ACP41105.1', 'name': 'hemagglutinin', 'iri': 'GENPEPT:ACP41105.1', 'starting_position': 170, 'ending_position': 194, 'source_organism_name': 'Influenza A virus (A/California/04/2009(H1N1))', 'source_organism_iri': 'NCBITaxon:641501'}	Positive-Intermediate	qualitative binding|ELISA	Influenza A virus (A/California/04/2009(H1N1))
IEDB_ASSAY:8279011	IEDB_EPITOPE:1148302	IHHPSTSADQQSLYQNADTYVFVGS	{'accession': 'ACP41105.1', 'name': 'hemagglutinin', 'iri': 'GENPEPT:ACP41105.1', 'starting_position': 196, 'ending_position': 220, 'source_organism_name': 'Influenza A virus (A/California/04/2009(H1N1))', 'source_organism_iri': 'NCBITaxon:641501'}	Positive-Intermediate	qualitative binding|ELISA	Influenza A virus (A/California/04/2009(H1N1))
IEDB_ASSAY:8279012	IEDB_EPITOPE:1180945	YQNADTYVFVGSSRYSKKFKPEIAI	{'accession': 'ACP41105.1', 'name': 'hemagglutinin', 'iri': 'GENPEPT:ACP41105.1', 'starting_position': 209, 'ending_position': 233, 'source_organism_name': 'Influenza A virus (A/California/04/2009(H1N1))', 'source_organism_iri': 'NCBITaxon:641501'}	Positive-Low	qualitative binding|ELISA	Influenza A virus (A/California/04/2009(H1N1))
IEDB_ASSAY:8279014	IEDB_EPITOPE:1163235	PKVRDQEGRMNYYWTLVEPGDKITF	{'accession': 'ACP41105.1', 'name': 'hemagglutinin', 'iri': 'GENPEPT:ACP41105.1', 'starting_position': 235, 'ending_position': 259, 'source_organism_name': 'Influenza A virus (A/California/04/2009(H1N1))', 'source_organism_iri': 'NCBITaxon:641501'}	Positive-Low	qualitative binding|ELISA	Influenza A virus (A/California/04/2009(H1N1))
IEDB_ASSAY:8279015	IEDB_EPITOPE:1179982	WTLVEPGDKITFEATGNLVVPRYAF	{'accession': 'ACP41105.1', 'name': 'hemagglutinin', 'iri': 'GENPEPT:ACP41105.1', 'starting_position': 248, 'ending_position': 272, 'source_organism_name': 'Influenza A virus (A/California/04/2009(H1N1))', 'source_organism_iri': 'NCBITaxon:641501'}	Positive-Low	qualitative binding|ELISA	Influenza A virus (A/California/04/2009(H1N1))
IEDB_ASSAY:8279016	IEDB_EPITOPE:1129864	ATGNLVVPRYAFAMERNAGSGIIIS	{'accession': 'ACP41105.1', 'name': 'hemagglutinin', 'iri': 'GENPEPT:ACP41105.1', 'starting_position': 261, 'ending_position': 285, 'source_organism_name': 'Influenza A virus (A/California/04/2009(H1N1))', 'source_organism_iri': 'NCBITaxon:641501'}	Positive-High	qualitative binding|ELISA	Influenza A virus (A/California/04/2009(H1N1))
IEDB_ASSAY:8279017	IEDB_EPITOPE:1160155	MERNAGSGIIISDTPVHDCNTTCQT	{'accession': 'ACP41105.1', 'name': 'hemagglutinin', 'iri': 'GENPEPT:ACP41105.1', 'starting_position': 274, 'ending_position': 298, 'source_organism_name': 'Influenza A virus (A/California/04/2009(H1N1))', 'source_organism_iri': 'NCBITaxon:641501'}	Positive-Intermediate	qualitative binding|ELISA	Influenza A virus (A/California/04/2009(H1N1))
IEDB_ASSAY:8279018	IEDB_EPITOPE:1174631	TPVHDCNTTCQTPKGAINTSLPFQN	{'accession': 'ACP41105.1', 'name': 'hemagglutinin', 'iri': 'GENPEPT:ACP41105.1', 'starting_position': 287, 'ending_position': 311, 'source_organism_name': 'Influenza A virus (A/California/04/2009(H1N1))', 'source_organism_iri': 'NCBITaxon:641501'}	Positive-Low	qualitative binding|ELISA	Influenza A virus (A/California/04/2009(H1N1))
IEDB_ASSAY:8279020	IEDB_EPITOPE:1146809	HPITIGKCPKYVKSTKLRLATGLRN	{'accession': 'ACP41105.1', 'name': 'hemagglutinin', 'iri': 'GENPEPT:ACP41105.1', 'starting_position': 313, 'ending_position': 337, 'source_organism_name': 'Influenza A virus (A/California/04/2009(H1N1))', 'source_organism_iri': 'NCBITaxon:641501'}	Positive-Low	qualitative binding|ELISA	Influenza A virus (A/California/04/2009(H1N1))
IEDB_ASSAY:8279022	IEDB_EPITOPE:1163468	PSIQSRGLFGAIAGFIEGGWTGMVD	{'accession': 'ACP41105.1', 'name': 'hemagglutinin', 'iri': 'GENPEPT:ACP41105.1', 'starting_position': 339, 'ending_position': 363, 'source_organism_name': 'Influenza A virus (A/California/04/2009(H1N1))', 'source_organism_iri': 'NCBITaxon:641501'}	Positive-Intermediate	qualitative binding|ELISA	Influenza A virus (A/California/04/2009(H1N1))
IEDB_ASSAY:8279023	IEDB_EPITOPE:1142694	GFIEGGWTGMVDGWYGYHHQNEQGS	{'accession': 'ACP41105.1', 'name': 'hemagglutinin', 'iri': 'GENPEPT:ACP41105.1', 'starting_position': 352, 'ending_position': 376, 'source_organism_name': 'Influenza A virus (A/California/04/2009(H1N1))', 'source_organism_iri': 'NCBITaxon:641501'}	Positive-Low	qualitative binding|ELISA	Influenza A virus (A/California/04/2009(H1N1))
IEDB_ASSAY:8279024	IEDB_EPITOPE:1180001	WYGYHHQNEQGSGYAADLKSTQNAI	{'accession': 'ACP41105.1', 'name': 'hemagglutinin', 'iri': 'GENPEPT:ACP41105.1', 'starting_position': 365, 'ending_position': 389, 'source_organism_name': 'Influenza A virus (A/California/04/2009(H1N1))', 'source_organism_iri': 'NCBITaxon:641501'}	Positive-Low	qualitative binding|ELISA	Influenza A virus (A/California/04/2009(H1N1))
IEDB_ASSAY:8279025	IEDB_EPITOPE:1180011	YAADLKSTQNAIDEITNKVNSVIEK	{'accession': 'ACP41105.1', 'name': 'hemagglutinin', 'iri': 'GENPEPT:ACP41105.1', 'starting_position': 378, 'ending_position': 402, 'source_organism_name': 'Influenza A virus (A/California/04/2009(H1N1))', 'source_organism_iri': 'NCBITaxon:641501'}	Positive-Low	qualitative binding|ELISA	Influenza A virus (A/California/04/2009(H1N1))
IEDB_ASSAY:8279026	IEDB_EPITOPE:1137428	EITNKVNSVIEKMNTQFTAVGKEFN	{'accession': 'ACP41105.1', 'name': 'hemagglutinin', 'iri': 'GENPEPT:ACP41105.1', 'starting_position': 391, 'ending_position': 415, 'source_organism_name': 'Influenza A virus (A/California/04/2009(H1N1))', 'source_organism_iri': 'NCBITaxon:641501'}	Positive-Low	qualitative binding|ELISA	Influenza A virus (A/California/04/2009(H1N1))
IEDB_ASSAY:8279027	IEDB_EPITOPE:1162644	NTQFTAVGKEFNHLEKRIENLNKKV	{'accession': 'ACP41105.1', 'name': 'hemagglutinin', 'iri': 'GENPEPT:ACP41105.1', 'starting_position': 404, 'ending_position': 428, 'source_organism_name': 'Influenza A virus (A/California/04/2009(H1N1))', 'source_organism_iri': 'NCBITaxon:641501'}	Positive-Low	qualitative binding|ELISA	Influenza A virus (A/California/04/2009(H1N1))
IEDB_ASSAY:8279028	IEDB_EPITOPE:1156056	LEKRIENLNKKVDDGFLDIWTYNAE	{'accession': 'ACP41105.1', 'name': 'hemagglutinin', 'iri': 'GENPEPT:ACP41105.1', 'starting_position': 417, 'ending_position': 441, 'source_organism_name': 'Influenza A virus (A/California/04/2009(H1N1))', 'source_organism_iri': 'NCBITaxon:641501'}	Positive-Low	qualitative binding|ELISA	Influenza A virus (A/California/04/2009(H1N1))
IEDB_ASSAY:8279029	IEDB_EPITOPE:1131855	DGFLDIWTYNAELLVLLENERTLDY	{'accession': 'ACP41105.1', 'name': 'hemagglutinin', 'iri': 'GENPEPT:ACP41105.1', 'starting_position': 430, 'ending_position': 454, 'source_organism_name': 'Influenza A virus (A/California/04/2009(H1N1))', 'source_organism_iri': 'NCBITaxon:641501'}	Positive-High	qualitative binding|ELISA	Influenza A virus (A/California/04/2009(H1N1))
IEDB_ASSAY:8279030	IEDB_EPITOPE:1159730	LVLLENERTLDYHDSNVKNLYEKVR	{'accession': 'ACP41105.1', 'name': 'hemagglutinin', 'iri': 'GENPEPT:ACP41105.1', 'starting_position': 443, 'ending_position': 467, 'source_organism_name': 'Influenza A virus (A/California/04/2009(H1N1))', 'source_organism_iri': 'NCBITaxon:641501'}	Positive-Low	qualitative binding|ELISA	Influenza A virus (A/California/04/2009(H1N1))
IEDB_ASSAY:8279032	IEDB_EPITOPE:1164264	QLKNNAKEIGNGCFEFYHKCDNTCM	{'accession': 'ACP41105.1', 'name': 'hemagglutinin', 'iri': 'GENPEPT:ACP41105.1', 'starting_position': 469, 'ending_position': 493, 'source_organism_name': 'Influenza A virus (A/California/04/2009(H1N1))', 'source_organism_iri': 'NCBITaxon:641501'}	Positive-Intermediate	qualitative binding|ELISA	Influenza A virus (A/California/04/2009(H1N1))
IEDB_ASSAY:8279033	IEDB_EPITOPE:1140522	FEFYHKCDNTCMESVKNGTYDYPKY	{'accession': 'ACP41105.1', 'name': 'hemagglutinin', 'iri': 'GENPEPT:ACP41105.1', 'starting_position': 482, 'ending_position': 506, 'source_organism_name': 'Influenza A virus (A/California/04/2009(H1N1))', 'source_organism_iri': 'NCBITaxon:641501'}	Positive-Intermediate	qualitative binding|ELISA	Influenza A virus (A/California/04/2009(H1N1))
IEDB_ASSAY:8279034	IEDB_EPITOPE:1172218	SVKNGTYDYPKYSEEAKLNREEIDG	{'accession': 'ACP41105.1', 'name': 'hemagglutinin', 'iri': 'GENPEPT:ACP41105.1', 'starting_position': 495, 'ending_position': 519, 'source_organism_name': 'Influenza A virus (A/California/04/2009(H1N1))', 'source_organism_iri': 'NCBITaxon:641501'}	Positive-Intermediate	qualitative binding|ELISA	Influenza A virus (A/California/04/2009(H1N1))
IEDB_ASSAY:8279035	IEDB_EPITOPE:1136292	EEAKLNREEIDGVKLESTRIYQILA	{'accession': 'ACP41105.1', 'name': 'hemagglutinin', 'iri': 'GENPEPT:ACP41105.1', 'starting_position': 508, 'ending_position': 532, 'source_organism_name': 'Influenza A virus (A/California/04/2009(H1N1))', 'source_organism_iri': 'NCBITaxon:641501'}	Positive-Intermediate	qualitative binding|ELISA	Influenza A virus (A/California/04/2009(H1N1))
IEDB_ASSAY:8279036	IEDB_EPITOPE:1152749	KLESTRIYQILAIYSTVASSLVLVV	{'accession': 'ACP41105.1', 'name': 'hemagglutinin', 'iri': 'GENPEPT:ACP41105.1', 'starting_position': 521, 'ending_position': 545, 'source_organism_name': 'Influenza A virus (A/California/04/2009(H1N1))', 'source_organism_iri': 'NCBITaxon:641501'}	Positive-High	qualitative binding|ELISA	Influenza A virus (A/California/04/2009(H1N1))
IEDB_ASSAY:8279037	IEDB_EPITOPE:1181119	YSTVASSLVLVVSLGAISFWMCSNG	{'accession': 'ACP41105.1', 'name': 'hemagglutinin', 'iri': 'GENPEPT:ACP41105.1', 'starting_position': 534, 'ending_position': 558, 'source_organism_name': 'Influenza A virus (A/California/04/2009(H1N1))', 'source_organism_iri': 'NCBITaxon:641501'}	Positive-Low	qualitative binding|ELISA	Influenza A virus (A/California/04/2009(H1N1))
IEDB_ASSAY:8279038	IEDB_EPITOPE:1156351	LGAISFWMCSNGSLQCRICI	{'accession': 'ACP41105.1', 'name': 'hemagglutinin', 'iri': 'GENPEPT:ACP41105.1', 'starting_position': 547, 'ending_position': 566, 'source_organism_name': 'Influenza A virus (A/California/04/2009(H1N1))', 'source_organism_iri': 'NCBITaxon:641501'}	Positive-Low	qualitative binding|ELISA	Influenza A virus (A/California/04/2009(H1N1))
IEDB_ASSAY:8326844	IEDB_EPITOPE:1160366	MNTQILVFALIAIIPTNADKICLGH	{'accession': 'AGL44438.1', 'name': 'hemagglutinin', 'iri': 'GENPEPT:AGL44438.1', 'starting_position': 1, 'ending_position': 25, 'source_organism_name': 'Influenza A virus (A/Shanghai/02/2013(H7N9))', 'source_organism_iri': 'NCBITaxon:1332244'}	Positive-High	qualitative binding|ELISA	Influenza A virus (A/Shanghai/02/2013(H7N9))
IEDB_ASSAY:8326853	IEDB_EPITOPE:1165884	RGVEVVNATETVERTNIPRICSKGK	{'accession': 'AGL44438.1', 'name': 'hemagglutinin', 'iri': 'GENPEPT:AGL44438.1', 'starting_position': 40, 'ending_position': 64, 'source_organism_name': 'Influenza A virus (A/Shanghai/02/2013(H7N9))', 'source_organism_iri': 'NCBITaxon:1332244'}	Positive-Low	qualitative binding|ELISA	Influenza A virus (A/Shanghai/02/2013(H7N9))
IEDB_ASSAY:8326854	IEDB_EPITOPE:1167503	RTNIPRICSKGKRTVDLGQCGLLGT	{'accession': 'AGL44438.1', 'name': 'hemagglutinin', 'iri': 'GENPEPT:AGL44438.1', 'starting_position': 53, 'ending_position': 77, 'source_organism_name': 'Influenza A virus (A/Shanghai/02/2013(H7N9))', 'source_organism_iri': 'NCBITaxon:1332244'}	Positive-High	qualitative binding|ELISA	Influenza A virus (A/Shanghai/02/2013(H7N9))
IEDB_ASSAY:8326855	IEDB_EPITOPE:1175353	TVDLGQCGLLGTITGPPQCDQFLEF	{'accession': 'AGL44438.1', 'name': 'hemagglutinin', 'iri': 'GENPEPT:AGL44438.1', 'starting_position': 66, 'ending_position': 90, 'source_organism_name': 'Influenza A virus (A/Shanghai/02/2013(H7N9))', 'source_organism_iri': 'NCBITaxon:1332244'}	Positive-High	qualitative binding|ELISA	Influenza A virus (A/Shanghai/02/2013(H7N9))
IEDB_ASSAY:8326856	IEDB_EPITOPE:1173378	TGPPQCDQFLEFSADLIIERREGSD	{'accession': 'AGL44438.1', 'name': 'hemagglutinin', 'iri': 'GENPEPT:AGL44438.1', 'starting_position': 79, 'ending_position': 103, 'source_organism_name': 'Influenza A virus (A/Shanghai/02/2013(H7N9))', 'source_organism_iri': 'NCBITaxon:1332244'}	Positive-High	qualitative binding|ELISA	Influenza A virus (A/Shanghai/02/2013(H7N9))
IEDB_ASSAY:8326857	IEDB_EPITOPE:1126060	ADLIIERREGSDVCYPGKFVNEEAL	{'accession': 'AGL44438.1', 'name': 'hemagglutinin', 'iri': 'GENPEPT:AGL44438.1', 'starting_position': 92, 'ending_position': 116, 'source_organism_name': 'Influenza A virus (A/Shanghai/02/2013(H7N9))', 'source_organism_iri': 'NCBITaxon:1332244'}	Positive-Low	qualitative binding|ELISA	Influenza A virus (A/Shanghai/02/2013(H7N9))
IEDB_ASSAY:8326859	IEDB_EPITOPE:1164116	QILRESGGIDKEAMGFTYSGIRTNG	{'accession': 'AGL44438.1', 'name': 'hemagglutinin', 'iri': 'GENPEPT:AGL44438.1', 'starting_position': 118, 'ending_position': 142, 'source_organism_name': 'Influenza A virus (A/Shanghai/02/2013(H7N9))', 'source_organism_iri': 'NCBITaxon:1332244'}	Positive-Low	qualitative binding|ELISA	Influenza A virus (A/Shanghai/02/2013(H7N9))
IEDB_ASSAY:8326861	IEDB_EPITOPE:1174935	TSACRRSGSSFYAEMKWLLSNTDNA	{'accession': 'AGL44438.1', 'name': 'hemagglutinin', 'iri': 'GENPEPT:AGL44438.1', 'starting_position': 144, 'ending_position': 168, 'source_organism_name': 'Influenza A virus (A/Shanghai/02/2013(H7N9))', 'source_organism_iri': 'NCBITaxon:1332244'}	Positive-High	qualitative binding|ELISA	Influenza A virus (A/Shanghai/02/2013(H7N9))
IEDB_ASSAY:8326862	IEDB_EPITOPE:1138304	EMKWLLSNTDNAAFPQMTKSYKNTR	{'accession': 'AGL44438.1', 'name': 'hemagglutinin', 'iri': 'GENPEPT:AGL44438.1', 'starting_position': 157, 'ending_position': 181, 'source_organism_name': 'Influenza A virus (A/Shanghai/02/2013(H7N9))', 'source_organism_iri': 'NCBITaxon:1332244'}	Positive-Low	qualitative binding|ELISA	Influenza A virus (A/Shanghai/02/2013(H7N9))
IEDB_ASSAY:8326863	IEDB_EPITOPE:1141159	FPQMTKSYKNTRKSPALIVWGIHHS	{'accession': 'AGL44438.1', 'name': 'hemagglutinin', 'iri': 'GENPEPT:AGL44438.1', 'starting_position': 170, 'ending_position': 194, 'source_organism_name': 'Influenza A virus (A/Shanghai/02/2013(H7N9))', 'source_organism_iri': 'NCBITaxon:1332244'}	Positive-High	qualitative binding|ELISA	Influenza A virus (A/Shanghai/02/2013(H7N9))
IEDB_ASSAY:8326865	IEDB_EPITOPE:1171846	STAEQTKLYGSGNKLVTVGSSNYQQ	{'accession': 'AGL44438.1', 'name': 'hemagglutinin', 'iri': 'GENPEPT:AGL44438.1', 'starting_position': 196, 'ending_position': 220, 'source_organism_name': 'Influenza A virus (A/Shanghai/02/2013(H7N9))', 'source_organism_iri': 'NCBITaxon:1332244'}	Positive-Low	qualitative binding|ELISA	Influenza A virus (A/Shanghai/02/2013(H7N9))
IEDB_ASSAY:8326867	IEDB_EPITOPE:1141600	FVPSPGARPQVNGLSGRIDFHWLML	{'accession': 'AGL44438.1', 'name': 'hemagglutinin', 'iri': 'GENPEPT:AGL44438.1', 'starting_position': 222, 'ending_position': 246, 'source_organism_name': 'Influenza A virus (A/Shanghai/02/2013(H7N9))', 'source_organism_iri': 'NCBITaxon:1332244'}	Positive-High	qualitative binding|ELISA	Influenza A virus (A/Shanghai/02/2013(H7N9))
IEDB_ASSAY:8326868	IEDB_EPITOPE:1159143	LSGRIDFHWLMLNPNDTVTFSFNGA	{'accession': 'AGL44438.1', 'name': 'hemagglutinin', 'iri': 'GENPEPT:AGL44438.1', 'starting_position': 235, 'ending_position': 259, 'source_organism_name': 'Influenza A virus (A/Shanghai/02/2013(H7N9))', 'source_organism_iri': 'NCBITaxon:1332244'}	Positive-High	qualitative binding|ELISA	Influenza A virus (A/Shanghai/02/2013(H7N9))
IEDB_ASSAY:8326869	IEDB_EPITOPE:1163297	PNDTVTFSFNGAFIAPDRASFLRGK	{'accession': 'AGL44438.1', 'name': 'hemagglutinin', 'iri': 'GENPEPT:AGL44438.1', 'starting_position': 248, 'ending_position': 272, 'source_organism_name': 'Influenza A virus (A/Shanghai/02/2013(H7N9))', 'source_organism_iri': 'NCBITaxon:1332244'}	Positive-Intermediate	qualitative binding|ELISA	Influenza A virus (A/Shanghai/02/2013(H7N9))
IEDB_ASSAY:8326871	IEDB_EPITOPE:1160208	MGIQSGVQVDANCEGDCYHSGGTII	{'accession': 'AGL44438.1', 'name': 'hemagglutinin', 'iri': 'GENPEPT:AGL44438.1', 'starting_position': 274, 'ending_position': 298, 'source_organism_name': 'Influenza A virus (A/Shanghai/02/2013(H7N9))', 'source_organism_iri': 'NCBITaxon:1332244'}	Positive-High	qualitative binding|ELISA	Influenza A virus (A/Shanghai/02/2013(H7N9))
IEDB_ASSAY:8326872	IEDB_EPITOPE:1136912	EGDCYHSGGTIISNLPFQNIDSRAV	{'accession': 'AGL44438.1', 'name': 'hemagglutinin', 'iri': 'GENPEPT:AGL44438.1', 'starting_position': 287, 'ending_position': 311, 'source_organism_name': 'Influenza A virus (A/Shanghai/02/2013(H7N9))', 'source_organism_iri': 'NCBITaxon:1332244'}	Positive-Intermediate	qualitative binding|ELISA	Influenza A virus (A/Shanghai/02/2013(H7N9))
IEDB_ASSAY:8326873	IEDB_EPITOPE:1161651	NLPFQNIDSRAVGKCPRYVKQRSLL	{'accession': 'AGL44438.1', 'name': 'hemagglutinin', 'iri': 'GENPEPT:AGL44438.1', 'starting_position': 300, 'ending_position': 324, 'source_organism_name': 'Influenza A virus (A/Shanghai/02/2013(H7N9))', 'source_organism_iri': 'NCBITaxon:1332244'}	Positive-High	qualitative binding|ELISA	Influenza A virus (A/Shanghai/02/2013(H7N9))
IEDB_ASSAY:8326874	IEDB_EPITOPE:1150881	KCPRYVKQRSLLLATGMKNVPEIPK	{'accession': 'AGL44438.1', 'name': 'hemagglutinin', 'iri': 'GENPEPT:AGL44438.1', 'starting_position': 313, 'ending_position': 337, 'source_organism_name': 'Influenza A virus (A/Shanghai/02/2013(H7N9))', 'source_organism_iri': 'NCBITaxon:1332244'}	Positive-Low	qualitative binding|ELISA	Influenza A virus (A/Shanghai/02/2013(H7N9))
IEDB_ASSAY:8326875	IEDB_EPITOPE:1129863	ATGMKNVPEIPKGRGLFGAIAGFIE	{'accession': 'AGL44438.1', 'name': 'hemagglutinin', 'iri': 'GENPEPT:AGL44438.1', 'starting_position': 326, 'ending_position': 350, 'source_organism_name': 'Influenza A virus (A/Shanghai/02/2013(H7N9))', 'source_organism_iri': 'NCBITaxon:1332244'}	Positive-High	qualitative binding|ELISA	Influenza A virus (A/Shanghai/02/2013(H7N9))
IEDB_ASSAY:8326876	IEDB_EPITOPE:1165813	RGLFGAIAGFIENGWEGLIDGWYGF	{'accession': 'AGL44438.1', 'name': 'hemagglutinin', 'iri': 'GENPEPT:AGL44438.1', 'starting_position': 339, 'ending_position': 363, 'source_organism_name': 'Influenza A virus (A/Shanghai/02/2013(H7N9))', 'source_organism_iri': 'NCBITaxon:1332244'}	Positive-Intermediate	qualitative binding|ELISA	Influenza A virus (A/Shanghai/02/2013(H7N9))
IEDB_ASSAY:8326880	IEDB_EPITOPE:1157672	LNRLIEKTNQQFELIDNEFNEVEKQ	{'accession': 'AGL44438.1', 'name': 'hemagglutinin', 'iri': 'GENPEPT:AGL44438.1', 'starting_position': 391, 'ending_position': 415, 'source_organism_name': 'Influenza A virus (A/Shanghai/02/2013(H7N9))', 'source_organism_iri': 'NCBITaxon:1332244'}	Positive-Intermediate	qualitative binding|ELISA	Influenza A virus (A/Shanghai/02/2013(H7N9))
IEDB_ASSAY:8326882	IEDB_EPITOPE:1144095	GNVINWTRDSITEVWSYNAELLVAM	{'accession': 'AGL44438.1', 'name': 'hemagglutinin', 'iri': 'GENPEPT:AGL44438.1', 'starting_position': 417, 'ending_position': 441, 'source_organism_name': 'Influenza A virus (A/Shanghai/02/2013(H7N9))', 'source_organism_iri': 'NCBITaxon:1332244'}	Positive-Intermediate	qualitative binding|ELISA	Influenza A virus (A/Shanghai/02/2013(H7N9))
IEDB_ASSAY:8326883	IEDB_EPITOPE:1179659	VWSYNAELLVAMENQHTIDLADSEM	{'accession': 'AGL44438.1', 'name': 'hemagglutinin', 'iri': 'GENPEPT:AGL44438.1', 'starting_position': 430, 'ending_position': 454, 'source_organism_name': 'Influenza A virus (A/Shanghai/02/2013(H7N9))', 'source_organism_iri': 'NCBITaxon:1332244'}	Positive-High	qualitative binding|ELISA	Influenza A virus (A/Shanghai/02/2013(H7N9))
IEDB_ASSAY:8326884	IEDB_EPITOPE:1162178	NQHTIDLADSEMDKLYERVKRQLRE	{'accession': 'AGL44438.1', 'name': 'hemagglutinin', 'iri': 'GENPEPT:AGL44438.1', 'starting_position': 443, 'ending_position': 467, 'source_organism_name': 'Influenza A virus (A/Shanghai/02/2013(H7N9))', 'source_organism_iri': 'NCBITaxon:1332244'}	Positive-Low	qualitative binding|ELISA	Influenza A virus (A/Shanghai/02/2013(H7N9))
IEDB_ASSAY:8326885	IEDB_EPITOPE:1152987	KLYERVKRQLRENAEEDGTGCFEIF	{'accession': 'AGL44438.1', 'name': 'hemagglutinin', 'iri': 'GENPEPT:AGL44438.1', 'starting_position': 456, 'ending_position': 480, 'source_organism_name': 'Influenza A virus (A/Shanghai/02/2013(H7N9))', 'source_organism_iri': 'NCBITaxon:1332244'}	Positive-Low	qualitative binding|ELISA	Influenza A virus (A/Shanghai/02/2013(H7N9))
IEDB_ASSAY:8326886	IEDB_EPITOPE:1126261	AEEDGTGCFEIFHKCDDDCMASIRN	{'accession': 'AGL44438.1', 'name': 'hemagglutinin', 'iri': 'GENPEPT:AGL44438.1', 'starting_position': 469, 'ending_position': 493, 'source_organism_name': 'Influenza A virus (A/Shanghai/02/2013(H7N9))', 'source_organism_iri': 'NCBITaxon:1332244'}	Positive-High	qualitative binding|ELISA	Influenza A virus (A/Shanghai/02/2013(H7N9))
IEDB_ASSAY:8326887	IEDB_EPITOPE:1150868	KCDDDCMASIRNNTYDHSKYREEAM	{'accession': 'AGL44438.1', 'name': 'hemagglutinin', 'iri': 'GENPEPT:AGL44438.1', 'starting_position': 482, 'ending_position': 506, 'source_organism_name': 'Influenza A virus (A/Shanghai/02/2013(H7N9))', 'source_organism_iri': 'NCBITaxon:1332244'}	Positive-Intermediate	qualitative binding|ELISA	Influenza A virus (A/Shanghai/02/2013(H7N9))
IEDB_ASSAY:8326888	IEDB_EPITOPE:1175592	TYDHSKYREEAMQNRIQIDPVKLSS	{'accession': 'AGL44438.1', 'name': 'hemagglutinin', 'iri': 'GENPEPT:AGL44438.1', 'starting_position': 495, 'ending_position': 519, 'source_organism_name': 'Influenza A virus (A/Shanghai/02/2013(H7N9))', 'source_organism_iri': 'NCBITaxon:1332244'}	Positive-Low	qualitative binding|ELISA	Influenza A virus (A/Shanghai/02/2013(H7N9))
IEDB_ASSAY:8326889	IEDB_EPITOPE:1162286	NRIQIDPVKLSSGYKDVILWFSFGA	{'accession': 'AGL44438.1', 'name': 'hemagglutinin', 'iri': 'GENPEPT:AGL44438.1', 'starting_position': 508, 'ending_position': 532, 'source_organism_name': 'Influenza A virus (A/Shanghai/02/2013(H7N9))', 'source_organism_iri': 'NCBITaxon:1332244'}	Positive-High	qualitative binding|ELISA	Influenza A virus (A/Shanghai/02/2013(H7N9))
IEDB_ASSAY:8326890	IEDB_EPITOPE:1180540	YKDVILWFSFGASCFILLAIVMGLV	{'accession': 'AGL44438.1', 'name': 'hemagglutinin', 'iri': 'GENPEPT:AGL44438.1', 'starting_position': 521, 'ending_position': 545, 'source_organism_name': 'Influenza A virus (A/Shanghai/02/2013(H7N9))', 'source_organism_iri': 'NCBITaxon:1332244'}	Positive-Low	qualitative binding|ELISA	Influenza A virus (A/Shanghai/02/2013(H7N9))
IEDB_ASSAY:8326891	IEDB_EPITOPE:1130442	CFILLAIVMGLVFICVKNGNMRCTI	{'accession': 'AGL44438.1', 'name': 'hemagglutinin', 'iri': 'GENPEPT:AGL44438.1', 'starting_position': 534, 'ending_position': 558, 'source_organism_name': 'Influenza A virus (A/Shanghai/02/2013(H7N9))', 'source_organism_iri': 'NCBITaxon:1332244'}	Positive-Low	qualitative binding|ELISA	Influenza A virus (A/Shanghai/02/2013(H7N9))
IEDB_ASSAY:8326892	IEDB_EPITOPE:1147484	ICVKNGNMRCTICI	{'accession': 'AGL44438.1', 'name': 'hemagglutinin', 'iri': 'GENPEPT:AGL44438.1', 'starting_position': 547, 'ending_position': 560, 'source_organism_name': 'Influenza A virus (A/Shanghai/02/2013(H7N9))', 'source_organism_iri': 'NCBITaxon:1332244'}	Positive-High	qualitative binding|ELISA	Influenza A virus (A/Shanghai/02/2013(H7N9))
IEDB_ASSAY:8326929	IEDB_EPITOPE:1163247	PLHLGKCNIAGWILGNPECESLSTA	{'accession': 'ACP41105.1', 'name': 'hemagglutinin', 'iri': 'GENPEPT:ACP41105.1', 'starting_position': 66, 'ending_position': 90, 'source_organism_name': 'Influenza A virus (A/California/04/2009(H1N1))', 'source_organism_iri': 'NCBITaxon:641501'}	Positive	antibody-dependent cellular cytotoxicity|biological activity	Influenza A virus (A/California/04/2009(H1N1))
IEDB_ASSAY:8326938	IEDB_EPITOPE:1148935	INDKGKEVLVLWGIHHPSTSADQQS	{'accession': 'ACP41105.1', 'name': 'hemagglutinin', 'iri': 'GENPEPT:ACP41105.1', 'starting_position': 183, 'ending_position': 207, 'source_organism_name': 'Influenza A virus (A/California/04/2009(H1N1))', 'source_organism_iri': 'NCBITaxon:641501'}	Positive	antibody-dependent cellular cytotoxicity|biological activity	Influenza A virus (A/California/04/2009(H1N1))
IEDB_ASSAY:8326941	IEDB_EPITOPE:1167778	RYSKKFKPEIAIRPKVRDQEGRMNY	{'accession': 'ACP41105.1', 'name': 'hemagglutinin', 'iri': 'GENPEPT:ACP41105.1', 'starting_position': 222, 'ending_position': 246, 'source_organism_name': 'Influenza A virus (A/California/04/2009(H1N1))', 'source_organism_iri': 'NCBITaxon:641501'}	Positive	antibody-dependent cellular cytotoxicity|biological activity	Influenza A virus (A/California/04/2009(H1N1))
IEDB_ASSAY:8326947	IEDB_EPITOPE:1151775	KGAINTSLPFQNIHPITIGKCPKYV	{'accession': 'ACP41105.1', 'name': 'hemagglutinin', 'iri': 'GENPEPT:ACP41105.1', 'starting_position': 300, 'ending_position': 324, 'source_organism_name': 'Influenza A virus (A/California/04/2009(H1N1))', 'source_organism_iri': 'NCBITaxon:641501'}	Positive	antibody-dependent cellular cytotoxicity|biological activity	Influenza A virus (A/California/04/2009(H1N1))
IEDB_ASSAY:8326949	IEDB_EPITOPE:1171943	STKLRLATGLRNIPSIQSRGLFGAI	{'accession': 'ACP41105.1', 'name': 'hemagglutinin', 'iri': 'GENPEPT:ACP41105.1', 'starting_position': 326, 'ending_position': 350, 'source_organism_name': 'Influenza A virus (A/California/04/2009(H1N1))', 'source_organism_iri': 'NCBITaxon:641501'}	Positive	antibody-dependent cellular cytotoxicity|biological activity	Influenza A virus (A/California/04/2009(H1N1))
IEDB_ASSAY:8326959	IEDB_EPITOPE:1134664	DSNVKNLYEKVRSQLKNNAKEIGNG	{'accession': 'ACP41105.1', 'name': 'hemagglutinin', 'iri': 'GENPEPT:ACP41105.1', 'starting_position': 456, 'ending_position': 480, 'source_organism_name': 'Influenza A virus (A/California/04/2009(H1N1))', 'source_organism_iri': 'NCBITaxon:641501'}	Positive	antibody-dependent cellular cytotoxicity|biological activity	Influenza A virus (A/California/04/2009(H1N1))
IEDB_ASSAY:8326968	IEDB_EPITOPE:1149354	IPTNADKICLGHHAVSNGTKVNTLT	{'accession': 'AGL44438.1', 'name': 'hemagglutinin', 'iri': 'GENPEPT:AGL44438.1', 'starting_position': 14, 'ending_position': 38, 'source_organism_name': 'Influenza A virus (A/Shanghai/02/2013(H7N9))', 'source_organism_iri': 'NCBITaxon:1332244'}	Positive	antibody-dependent cellular cytotoxicity|biological activity	Influenza A virus (A/Shanghai/02/2013(H7N9))
IEDB_ASSAY:8326969	IEDB_EPITOPE:1130264	AVSNGTKVNTLTERGVEVVNATETV	{'accession': 'AGL44438.1', 'name': 'hemagglutinin', 'iri': 'GENPEPT:AGL44438.1', 'starting_position': 27, 'ending_position': 51, 'source_organism_name': 'Influenza A virus (A/Shanghai/02/2013(H7N9))', 'source_organism_iri': 'NCBITaxon:1332244'}	Positive	antibody-dependent cellular cytotoxicity|biological activity	Influenza A virus (A/Shanghai/02/2013(H7N9))
IEDB_ASSAY:8326975	IEDB_EPITOPE:1130598	CYPGKFVNEEALRQILRESGGIDKE	{'accession': 'AGL44438.1', 'name': 'hemagglutinin', 'iri': 'GENPEPT:AGL44438.1', 'starting_position': 105, 'ending_position': 129, 'source_organism_name': 'Influenza A virus (A/Shanghai/02/2013(H7N9))', 'source_organism_iri': 'NCBITaxon:1332244'}	Positive	antibody-dependent cellular cytotoxicity|biological activity	Influenza A virus (A/Shanghai/02/2013(H7N9))
IEDB_ASSAY:8326977	IEDB_EPITOPE:1160199	MGFTYSGIRTNGATSACRRSGSSFY	{'accession': 'AGL44438.1', 'name': 'hemagglutinin', 'iri': 'GENPEPT:AGL44438.1', 'starting_position': 131, 'ending_position': 155, 'source_organism_name': 'Influenza A virus (A/Shanghai/02/2013(H7N9))', 'source_organism_iri': 'NCBITaxon:1332244'}	Positive	antibody-dependent cellular cytotoxicity|biological activity	Influenza A virus (A/Shanghai/02/2013(H7N9))
IEDB_ASSAY:8326981	IEDB_EPITOPE:1170135	SPALIVWGIHHSVSTAEQTKLYGSG	{'accession': 'AGL44438.1', 'name': 'hemagglutinin', 'iri': 'GENPEPT:AGL44438.1', 'starting_position': 183, 'ending_position': 207, 'source_organism_name': 'Influenza A virus (A/Shanghai/02/2013(H7N9))', 'source_organism_iri': 'NCBITaxon:1332244'}	Positive	antibody-dependent cellular cytotoxicity|biological activity	Influenza A virus (A/Shanghai/02/2013(H7N9))
IEDB_ASSAY:8326983	IEDB_EPITOPE:1152983	KLVTVGSSNYQQSFVPSPGARPQVN	{'accession': 'AGL44438.1', 'name': 'hemagglutinin', 'iri': 'GENPEPT:AGL44438.1', 'starting_position': 209, 'ending_position': 233, 'source_organism_name': 'Influenza A virus (A/Shanghai/02/2013(H7N9))', 'source_organism_iri': 'NCBITaxon:1332244'}	Positive	antibody-dependent cellular cytotoxicity|biological activity	Influenza A virus (A/Shanghai/02/2013(H7N9))
IEDB_ASSAY:8326987	IEDB_EPITOPE:1147379	IAPDRASFLRGKSMGIQSGVQVDAN	{'accession': 'AGL44438.1', 'name': 'hemagglutinin', 'iri': 'GENPEPT:AGL44438.1', 'starting_position': 261, 'ending_position': 285, 'source_organism_name': 'Influenza A virus (A/Shanghai/02/2013(H7N9))', 'source_organism_iri': 'NCBITaxon:1332244'}	Positive	antibody-dependent cellular cytotoxicity|biological activity	Influenza A virus (A/Shanghai/02/2013(H7N9))
IEDB_ASSAY:8326994	IEDB_EPITOPE:1146121	GWEGLIDGWYGFRHQNAQGEGTAAD	{'accession': 'AGL44438.1', 'name': 'hemagglutinin', 'iri': 'GENPEPT:AGL44438.1', 'starting_position': 352, 'ending_position': 376, 'source_organism_name': 'Influenza A virus (A/Shanghai/02/2013(H7N9))', 'source_organism_iri': 'NCBITaxon:1332244'}	Positive	antibody-dependent cellular cytotoxicity|biological activity	Influenza A virus (A/Shanghai/02/2013(H7N9))
IEDB_ASSAY:8326995	IEDB_EPITOPE:1146898	HQNAQGEGTAADYKSTQSAIDQITG	{'accession': 'AGL44438.1', 'name': 'hemagglutinin', 'iri': 'GENPEPT:AGL44438.1', 'starting_position': 365, 'ending_position': 389, 'source_organism_name': 'Influenza A virus (A/Shanghai/02/2013(H7N9))', 'source_organism_iri': 'NCBITaxon:1332244'}	Positive	antibody-dependent cellular cytotoxicity|biological activity	Influenza A virus (A/Shanghai/02/2013(H7N9))
IEDB_ASSAY:8326996	IEDB_EPITOPE:1154324	KSTQSAIDQITGKLNRLIEKTNQQF	{'accession': 'AGL44438.1', 'name': 'hemagglutinin', 'iri': 'GENPEPT:AGL44438.1', 'starting_position': 378, 'ending_position': 402, 'source_organism_name': 'Influenza A virus (A/Shanghai/02/2013(H7N9))', 'source_organism_iri': 'NCBITaxon:1332244'}	Positive	antibody-dependent cellular cytotoxicity|biological activity	Influenza A virus (A/Shanghai/02/2013(H7N9))
IEDB_ASSAY:8326998	IEDB_EPITOPE:1156755	LIDNEFNEVEKQIGNVINWTRDSIT	{'accession': 'AGL44438.1', 'name': 'hemagglutinin', 'iri': 'GENPEPT:AGL44438.1', 'starting_position': 404, 'ending_position': 428, 'source_organism_name': 'Influenza A virus (A/Shanghai/02/2013(H7N9))', 'source_organism_iri': 'NCBITaxon:1332244'}	Positive	antibody-dependent cellular cytotoxicity|biological activity	Influenza A virus (A/Shanghai/02/2013(H7N9))
IEDB_ASSAY:8942	IEDB_EPITOPE:14504	ETPIRNEWGCR	{'accession': 'P35938.1', 'name': 'Matrix protein 2', 'iri': 'GENPEPT:P35938.1', 'starting_position': 8, 'ending_position': 18, 'source_organism_name': 'Influenza A virus (A/Wuhan/359/1995(H3N2)) (Influenza A virus (A/Human/WUHAN/359/1995(H3N2)))', 'source_organism_iri': 'NCBITaxon:63106'}	Positive	qualitative binding|ELISA	Influenza A virus (A/Wuhan/359/1995(H3N2)) (Influenza A virus (A/Human/WUHAN/359/1995(H3N2)))
IEDB_ASSAY:8946	IEDB_EPITOPE:43792	NEWGCRCNDSSD	{'accession': 'P35938.1', 'name': 'Matrix protein 2', 'iri': 'GENPEPT:P35938.1', 'starting_position': 13, 'ending_position': 24, 'source_organism_name': 'Influenza A virus (A/Wuhan/359/1995(H3N2)) (Influenza A virus (A/Human/WUHAN/359/1995(H3N2)))', 'source_organism_iri': 'NCBITaxon:63106'}	Positive	qualitative binding|ELISA	Influenza A virus (A/Wuhan/359/1995(H3N2)) (Influenza A virus (A/Human/WUHAN/359/1995(H3N2)))

## Sheet: amino_acid_scores
Table S2: The scores for all amino acids following alignment.
ResidueID	AminoAcid	Score
1	M	0
2	K	0
3	A	0
4	N	0
5	L	0
6	L	0
7	V	0
8	L	0
9	L	0
10	C	0
11	A	0
12	L	0
13	A	0
14	A	1
15	A	1
16	D	1
17	A	1
18	D	2
19	T	2
20	I	2
21	C	2
22	I	2
23	G	2
24	Y	2
25	H	2
26	A	2
27	N	3
28	N	4
29	S	4
30	T	4
31	D	4
32	T	4
33	V	3
34	D	3
35	T	3
36	V	3
37	L	3
38	E	4
39	K	3
40	N	4
41	V	5
42	T	5
43	V	4
44	T	4
45	H	4
46	S	4
47	V	4
48	N	5
49	L	5
50	L	5
51	E	4
52	D	3
53	S	3
54	H	3
55	N	3
56	G	3
57	K	3
58	L	3
59	C	3
60	R	3
61	L	4
62	K	4
63	G	3
64	I	4
65	T	3
66	P	4
67	L	4
68	Q	5
69	L	5
70	G	5
71	N	4
72	C	3
73	N	3
74	I	3
75	A	3
76	G	1
77	W	2
78	L	2
79	L	2
80	G	2
81	N	2
82	P	2
83	E	0
84	C	0
85	D	0
86	P	0
87	L	0
88	L	0
89	P	0
90	V	0
91	R	0
92	S	3
93	W	4
94	S	4
95	Y	4
96	I	4
97	V	4
98	E	5
99	T	4
100	P	4
101	N	6
102	S	6
103	E	6
104	N	6
105	G	7
106	I	7
107	C	9
108	Y	10
109	P	10
110	G	10
111	D	10
112	F	10
113	I	9
114	D	9
115	Y	9
116	E	8
117	E	7
118	L	7
119	R	6
120	E	5
121	Q	5
122	L	6
123	S	5
124	S	8
125	V	8
126	S	9
127	S	11
128	F	11
129	E	11
130	R	10
131	F	11
132	E	11
133	I	10
134	F	10
135	P	8
136	K	7
137	E	6
138	S	5
139	S	5
140	W	5
141	P	5
142	N	5
143	H	4
144	N	4
145	T	4
146	N	4
147	K	4
148	G	5
149	V	4
150	T	4
151	A	4
152	A	4
153	C	3
154	S	3
155	H	3
156	A	2
157	G	3
158	K	3
159	S	3
160	S	2
161	F	2
162	Y	2
163	R	1
164	N	1
165	L	1
166	L	1
167	W	1
168	L	1
169	T	1
170	E	1
171	K	1
172	E	3
173	G	3
174	S	3
175	Y	3
176	P	3
177	K	2
178	L	2
179	K	2
180	N	2
181	S	2
182	Y	2
183	V	3
184	N	3
185	K	3
186	K	1
187	G	1
188	K	2
189	E	2
190	V	2
191	L	3
192	V	3
193	L	3
194	W	5
195	G	5
196	I	5
197	H	5
198	H	5
199	P	4
200	S	3
201	N	3
202	S	3
203	K	2
204	E	2
205	Q	2
206	Q	2
207	N	2
208	L	1
209	Y	1
210	Q	0
211	N	0
212	E	1
213	N	1
214	A	1
215	Y	1
216	V	1
217	S	1
218	V	1
219	V	1
220	T	1
221	S	1
222	N	2
223	Y	2
224	N	2
225	R	3
226	R	4
227	F	5
228	T	6
229	P	6
230	E	6
231	I	9
232	A	9
233	E	9
234	R	8
235	P	9
236	K	9
237	V	8
238	R	9
239	D	9
240	Q	8
241	A	8
242	G	8
243	R	7
244	M	8
245	N	4
246	Y	4
247	Y	4
248	W	4
249	T	4
250	L	4
251	L	4
252	K	4
253	P	3
254	G	3
255	D	3
256	T	2
257	I	2
258	I	3
259	F	3
260	E	2
261	A	2
262	N	2
263	G	2
264	N	2
265	L	2
266	I	2
267	A	4
268	P	5
269	R	5
270	Y	5
271	A	4
272	F	4
273	A	3
274	L	3
275	S	3
276	R	3
277	G	2
278	F	2
279	G	2
280	S	2
281	G	2
282	I	1
283	I	0
284	T	0
285	S	0
286	N	0
287	A	0
288	S	0
289	M	0
290	H	0
291	E	0
292	C	2
293	N	2
294	T	2
295	K	3
296	C	3
297	Q	3
298	T	4
299	P	4
300	L	5
301	G	5
302	A	5
303	I	5
304	N	5
305	S	5
306	S	6
307	L	6
308	P	8
309	F	8
310	Q	8
311	N	8
312	I	9
313	H	8
314	P	8
315	V	8
316	T	8
317	I	9
318	G	9
319	E	9
320	C	8
321	P	8
322	K	8
323	Y	6
324	V	6
325	R	5
326	S	5
327	A	5
328	K	5
329	L	6
330	R	6
331	M	7
332	V	9
333	T	9
334	G	9
335	L	9
336	R	9
337	N	10
338	I	9
339	P	10
340	S	10
341	I	11
342	Q	11
343	S	11
344	R	12
345	G	20
346	L	21
347	F	22
348	G	23
349	A	23
350	I	23
351	A	23
352	G	23
353	F	23
354	I	22
355	E	22
356	G	18
357	G	15
358	W	15
359	T	10
360	G	11
361	M	11
362	I	13
363	D	12
364	G	11
365	W	14
366	Y	14
367	G	15
368	Y	14
369	H	12
370	H	12
371	Q	10
372	N	9
373	E	5
374	Q	5
375	G	5
376	S	6
377	G	5
378	Y	8
379	A	8
380	A	8
381	D	9
382	Q	9
383	K	10
384	S	12
385	T	12
386	Q	13
387	N	13
388	A	14
389	I	14
390	N	13
391	G	14
392	I	14
393	T	13
394	N	13
395	K	13
396	V	12
397	N	12
398	S	11
399	V	11
400	I	11
401	E	11
402	K	10
403	M	4
404	N	5
405	T	5
406	Q	5
407	F	6
408	T	7
409	A	7
410	V	7
411	G	7
412	K	7
413	E	6
414	F	6
415	N	6
416	K	5
417	L	5
418	E	7
419	K	7
420	R	7
421	M	7
422	E	6
423	N	5
424	L	5
425	N	5
426	K	5
427	K	7
428	V	8
429	D	7
430	D	9
431	G	9
432	F	9
433	L	8
434	D	10
435	I	10
436	W	11
437	T	11
438	Y	13
439	N	14
440	A	16
441	E	16
442	L	14
443	L	13
444	V	13
445	L	10
446	L	10
447	E	11
448	N	12
449	E	12
450	R	11
451	T	10
452	L	9
453	D	7
454	F	7
455	H	5
456	D	6
457	S	7
458	N	7
459	V	9
460	K	8
461	N	7
462	L	8
463	Y	7
464	E	7
465	K	7
466	V	7
467	K	6
468	S	6
469	Q	7
470	L	8
471	K	8
472	N	7
473	N	7
474	A	4
475	K	4
476	E	4
477	I	4
478	G	5
479	N	5
480	G	5
481	C	5
482	F	6
483	E	5
484	F	6
485	Y	6
486	H	6
487	K	7
488	C	8
489	D	8
490	N	8
491	E	8
492	C	7
493	M	6
494	E	5
495	S	7
496	V	6
497	R	6
498	N	7
499	G	7
500	T	7
501	Y	7
502	D	7
503	Y	5
504	P	5
505	K	5
506	Y	5
507	S	3
508	E	5
509	E	5
510	S	5
511	K	5
512	L	5
513	N	4
514	R	4
515	E	4
516	K	4
517	V	4
518	D	4
519	G	4
520	V	3
521	K	4
522	L	3
523	E	2
524	S	2
525	M	2
526	G	2
527	I	3
528	Y	3
529	Q	3
530	I	3
531	L	3
532	A	3
533	I	3
534	Y	4
535	S	4
536	T	4
537	V	4
538	A	4
539	S	4
540	S	4
541	L	4
542	V	3
543	L	3
544	L	4
545	V	5
546	S	4
547	L	6
548	G	6
549	A	7
550	I	7
551	S	7
552	F	6
553	W	6
554	M	6
555	C	6
556	S	6
557	N	5
558	G	5
559	S	4
560	L	3
561	Q	3
562	C	3
563	R	3
564	I	2
565	C	2
566	I	2

## Sheet: result
Table S3: Statistical analysis of normalized scores following alignment of epitopes with the HA protein.
Protein1 ID	Motif ID	Start site in Protein ID	End site in Protein ID	Matched sequence in Protein ID	Motif Sequence	Score
LABPR8	IEDB_EPITOPE:12285	172	185	EGSYPKLKNSYVNK	EGSYPKLKNSYVNK	1
LABPR8	IEDB_EPITOPE:12284	172	185	EGSYPKLKNSYVNK	EGSYPKLKNSYENK	0.9286
LABPR8	IEDB_EPITOPE:20838	345	355	GLFGAIAGFIE	GLFGAIAGFIE	1
LABPR8	IEDB_EPITOPE:71336	332	356	VTGLRNIPSIQSRGLFGAIAGFIEG	VTGLRNIPSIQSRGLFGAIAGFIEG	1
LABPR8	IEDB_EPITOPE:57751	127	137	SFERFEIFPKE	SFERFEIFPKE	1
LABPR8	IEDB_EPITOPE:72805	167	176	WLTEKEGSYP	WLTEKEGSYP	1
LABPR8	IEDB_EPITOPE:71335	332	344	VTGLRNIPSIQSR	VTGLRNIPSIQSR	1
LABPR8	IEDB_EPITOPE:7428	107	115	CYPGDFIDY	CYPYDVPDY	0.8333
LABPR8	IEDB_EPITOPE:62335	124	136	SVSSFERFEIFPK	SVSSFERFEIFPK	1
LABPR8	IEDB_EPITOPE:1322291	439	445	NAELLVL	NAELLVL	1
LABPR8	IEDB_EPITOPE:1336093	427	473	KVDDGFLDIWTYNAELLVLLENERTLDFHDSNVKNLYEKVKSQLKNN	KVDDGFLDIWTYNAELLVLLENERTLDYHDSNVKNLYEKVRSQLKNN	0.9681
LABPR8	IEDB_EPITOPE:1336092	427	441	KVDDGFLDIWTYNAE	KVDDGFIDIWTYNAE	0.9667
LABPR8	IEDB_EPITOPE:1336234	436	450	WTYNAELLVLLENER	WTYNAELLVLLENER	1
LABPR8	IEDB_EPITOPE:1336216	459	473	VKNLYEKVKSQLKNN	VKNLYEKVKSQLKNN	1
LABPR8	IEDB_EPITOPE:1336217	459	473	VKNLYEKVKSQLKNN	VKNLYEKVRSQLKNN	0.9667
LABPR8	IEDB_EPITOPE:1336014	434	452	DIWTYNAELLVLLENERTL	DIWTYNAELLVLLENERTL	1
LABPR8	IEDB_EPITOPE:1338433	64	75	ITPLQLGNCNIA	IAPLQLGKCNIA	0.8333
LABPR8	IEDB_EPITOPE:4972	332	356	VTGLRNIPSIQSRGLFGAIAGFIEG	ATGLRNVPQIESRGLFGAIAGFIEG	0.88
LABPR8	IEDB_EPITOPE:46444	337	355	NIPSIQSRGLFGAIAGFIE	NVPEKQTRGIFGAIAGFIE	0.8158
LABPR8	IEDB_EPITOPE:97231	292	299	CNTKCQTP	CNTKCQTP	1
LABPR8	IEDB_EPITOPE:97177	440	444	AELLV	AELPF	0.8
LABPR8	IEDB_EPITOPE:20836	345	353	GLFGAIAGF	GLFGAIAGF	1
LABPR8	IEDB_EPITOPE:97348	345	358	GLFGAIAGFIEGGW	GLFGAIAGFIEGGW	1
LABPR8	IEDB_EPITOPE:97339	345	358	GLFGAIAGFIEGGW	GIFGAIAGFIEGGW	0.9643
LABPR8	IEDB_EPITOPE:97349	345	358	GLFGAIAGFIEGGW	GLFGAIAGFIENGW	0.9286
LABPR8	IEDB_EPITOPE:97340	345	358	GLFGAIAGFIEGGW	GIFGAIAGFIENGW	0.8929
LABPR8	IEDB_EPITOPE:97413	295	337	KCQTPLGAINSSLPFQNIHPVTIGECPKYVRSAKLRMVTGLRN	KCQTPMGAINSSMPFHNIHPLTIGECPKYVKSNRLVLATGLRN	0.8488
LABPR8	IEDB_EPITOPE:97441	346	367	LFGAIAGFIEGGWTGMIDGWYG	LFGAIAGFIEGGWQGMVDGWYG	0.9318
LABPR8	IEDB_EPITOPE:97376	367	395	GYHHQNEQGSGYAADQKSTQNAINGITNK	GYHHSNEQGSGYAADKESTQKAIDGVTNK	0.8103
LABPR8	IEDB_EPITOPE:97578	386	426	QNAINGITNKVNSVIEKMNTQFTAVGKEFNKLEKRMENLNK	QKAIDGVTNKVNSIIDKMNTQFEAVGREFNNLERRIENLNK	0.8293
LABPR8	IEDB_EPITOPE:97771	365	372	WYGYHHQN	WYGYHHSN	0.875
LABPR8	IEDB_EPITOPE:108095	226	233	RFTPEIAE	RFTPEIAK	0.875
LABPR8	IEDB_EPITOPE:133590	360	367	GMIDGWYG	GMVDGWYG	0.9375
LABPR8	IEDB_EPITOPE:133748	438	444	YNAELLV	YNAELLV	1
LABPR8	IEDB_EPITOPE:124708	127	134	SFERFEIF	SFERFEIF	1
LABPR8	IEDB_EPITOPE:148521	292	306	CNTKCQTPLGAINSS	CNTKCQTPMGAINSS	0.9667
LABPR8	IEDB_EPITOPE:150975	18	32	DTICIGYHANNSTDT	DTLCIGYHANNSTDT	0.9667
LABPR8	IEDB_EPITOPE:151039	28	42	NSTDTVDTVLEKNVT	NSTDTVDTVLEKNVT	1
LABPR8	IEDB_EPITOPE:150978	38	52	EKNVTVTHSVNLLED	EKNVTVTHSVNLLED	1
LABPR8	IEDB_EPITOPE:151036	48	62	NLLEDSHNGKLCRLK	NLLEDKHNGKLCKLR	0.8667
LABPR8	IEDB_EPITOPE:150995	68	82	QLGNCNIAGWLLGNP	HLGKCNIAGWILGNP	0.8333
LABPR8	IEDB_EPITOPE:150980	98	112	ETPNSENGICYPGDF	ETPSSDNGTCYPGDF	0.8333
LABPR8	IEDB_EPITOPE:151076	108	122	YPGDFIDYEELREQL	YPGDFIDYEELREQL	1
LABPR8	IEDB_EPITOPE:151026	118	132	LREQLSSVSSFERFE	LREQLSSVSSFERFE	1
LABPR8	IEDB_EPITOPE:151057	138	152	SSWPNHNTNKGVTAA	SSWPNHDSNKGVTAA	0.9
LABPR8	IEDB_EPITOPE:150994	148	162	GVTAACSHAGKSSFY	GVTAACPHAGAKSFY	0.8
LABPR8	IEDB_EPITOPE:151005	188	202	KEVLVLWGIHHPSNS	KEVLVLWGIHHPSTS	0.9333
LABPR8	IEDB_EPITOPE:151008	228	242	TPEIAERPKVRDQAG	KPEIAIRPKVRDQEG	0.8
LABPR8	IEDB_EPITOPE:151046	238	252	RDQAGRMNYYWTLLK	RDQEGRMNYYWTLVE	0.8333
LABPR8	IEDB_EPITOPE:151063	258	272	IFEANGNLIAPRYAF	TFEATGNLVVPRYAF	0.8
LABPR8	IEDB_EPITOPE:151044	268	282	PRYAFALSRGFGSGI	PRYAFAMERNAGSGI	0.8
LABPR8	IEDB_EPITOPE:151064	298	312	TPLGAINSSLPFQNI	TPKGAINTSLPFQNI	0.9
LABPR8	IEDB_EPITOPE:150999	338	352	IPSIQSRGLFGAIAG	IPSIQSRGLFGAIAG	1
LABPR8	IEDB_EPITOPE:150986	348	362	GAIAGFIEGGWTGMI	GAIAGFIEGGWTGMV	0.9667
LABPR8	IEDB_EPITOPE:151069	358	372	WTGMIDGWYGYHHQN	WTGMVDGWYGYHHQN	0.9667
LABPR8	IEDB_EPITOPE:151074	368	382	YHHQNEQGSGYAADQ	YHHQNEQGSGYAADL	0.9333
LABPR8	IEDB_EPITOPE:151071	378	392	YAADQKSTQNAINGI	YAADLKSTQNAIDEI	0.8
LABPR8	IEDB_EPITOPE:150964	388	402	AINGITNKVNSVIEK	AIDEITNKVNSVIEK	0.8667
LABPR8	IEDB_EPITOPE:151060	398	412	SVIEKMNTQFTAVGK	SVIEKMNTQFTAVGK	1
LABPR8	IEDB_EPITOPE:151062	408	422	TAVGKEFNKLEKRME	TAVGKEFNHLEKRIE	0.9333
LABPR8	IEDB_EPITOPE:150979	418	432	EKRMENLNKKVDDGF	EKRIENLNKKVDDGF	0.9667
LABPR8	IEDB_EPITOPE:151067	428	442	VDDGFLDIWTYNAEL	VDDGFLDIWTYNAEL	1
LABPR8	IEDB_EPITOPE:151075	438	452	YNAELLVLLENERTL	YNAELLVLLENERTL	1
LABPR8	IEDB_EPITOPE:151034	448	462	NERTLDFHDSNVKNL	NERTLDYHDSNVKNL	0.9333
LABPR8	IEDB_EPITOPE:151056	468	482	SQLKNNAKEIGNGCF	SQLKNNAKEIGNGCF	1
LABPR8	IEDB_EPITOPE:150989	478	492	GNGCFEFYHKCDNEC	GNGCFEFYHKCDNTC	0.9333
LABPR8	IEDB_EPITOPE:150971	488	502	CDNECMESVRNGTYD	CDNTCMESVKNGTYD	0.9
LABPR8	IEDB_EPITOPE:151035	498	512	NGTYDYPKYSEESKL	NGTYDYPKYSEEAKL	0.9333
LABPR8	IEDB_EPITOPE:150977	508	522	EESKLNREKVDGVKL	EEAKLNREEIDGVKL	0.8333
LABPR8	IEDB_EPITOPE:151041	308	322	PFQNIHPVTIGECPK	PFQNIHPITIGKCPK	0.9
LABPR8	IEDB_EPITOPE:163243	341	355	IQSRGLFGAIAGFIE	RKKRGLFGAIAGFIE	0.8
LABPR8	IEDB_EPITOPE:172565	101	134	NSENGICYPGDFIDYEELREQLSSVSSFERFEIF	NSENGTCYPGDFIDYEELREQLSSVSSFEKFEIF	0.9559
LABPR8	IEDB_EPITOPE:174212	101	118	NSENGICYPGDFIDYEEL	NSDNGTCYPGDFINYEEL	0.8611
LABPR8	IEDB_EPITOPE:176979	107	119	CYPGDFIDYEELR	CYPGDFNDYEELK	0.8846
LABPR8	IEDB_EPITOPE:177084	231	244	IAERPKVRDQAGRM	IAARPKVKDQHGRM	0.8214
LABPR8	IEDB_EPITOPE:177088	231	244	IAERPKVRDQAGRM	IAKRPKVRDQEGRI	0.8214
LABPR8	IEDB_EPITOPE:177089	231	244	IAERPKVRDQAGRM	IAKRPKVRGQAGRM	0.8571
LABPR8	IEDB_EPITOPE:177087	231	244	IAERPKVRDQAGRM	IAIRPKVRDQEGRM	0.8571
LABPR8	IEDB_EPITOPE:177300	384	402	STQNAINGITNKVNSVIEK	STQKAIDGVTNKVNSIIDK	0.8158
LABPR8	IEDB_EPITOPE:177340	362	379	IDGWYGYHHQNEQGSGYA	VDGWYGYHHSNEQGSGYA	0.9167
LABPR8	IEDB_EPITOPE:177236	341	358	IQSRGLFGAIAGFIEGGW	RKKRGLFGAIAGFIEGGW	0.8333
LABPR8	IEDB_EPITOPE:177664	353	370	FIEGGWTGMIDGWYGYHH	FIEGGWTGMVDGWYGYHH	0.9722
LABPR8	IEDB_EPITOPE:180911	383	402	KSTQNAINGITNKVNSVIEK	KSTQNAIDGITNKVNSVIEK	0.95
LABPR8	IEDB_EPITOPE:180912	383	402	KSTQNAINGITNKVNSVIEK	KSTQNAINGITNKVNSVIEK	1
LABPR8	IEDB_EPITOPE:181471	92	117	SWSYIVETPNSENGICYPGDFIDYEE	SWSYIVETSSSDNGTCYPGDFIDYEE	0.8654
LABPR8	IEDB_EPITOPE:181470	124	159	SVSSFERFEIFPKESSWPNHNTNKGVTAACSHAGKS	SVSSFERFEIFPKTSSWPNHESNKGVTAACPHAGAK	0.8472
LABPR8	IEDB_EPITOPE:181381	470	521	LKNNAKEIGNGCFEFYHKCDNECMESVRNGTYDYPKYSEESKLNREKVDGVK	LKNNAKEIGNGCFEFYHKCDNTCMESVKNGTYDYPKYSEEAKLNREEIDGVK	0.9231
LABPR8	IEDB_EPITOPE:29690	533	541	IYSTVASSL	IYSTVASSL	1
LABPR8	IEDB_EPITOPE:190150	376	421	SGYAADQKSTQNAINGITNKVNSVIEKMNTQFTAVGKEFNKLEKRM	SGYAADLKSTQNAIDEITNKVNSVIEKMNTQFTAVGKEFNHLEKRI	0.913
LABPR8	IEDB_EPITOPE:225860	53	71	SHNGKLCRLKGITPLQLGN	SHNGKLCLLKGIAPLQLGN	0.8947
LABPR8	IEDB_EPITOPE:225722	212	230	ENAYVSVVTSNYNRRFTPE	ENAYVSVVSSHYSRKFTPE	0.8421
LABPR8	IEDB_EPITOPE:225724	252	270	KPGDTIIFEANGNLIAPRY	EPGDTIIFEANGNLIAPRY	0.9474
LABPR8	IEDB_EPITOPE:226690	267	271	APRYA	VPRYA	0.9
LABPR8	IEDB_EPITOPE:193235	345	357	GLFGAIAGFIEGG	GLFGAIAGFIEGG	1
LABPR8	IEDB_EPITOPE:2131315	418	442	EKRMENLNKKVDDGFLDIWTYNAEL	EKRMENLNKKVDDGFLDIWTYNAEL	1
LABPR8	IEDB_EPITOPE:2131333	447	460	ENERTLDFHDSNVK	ENERTLDYHDSNVK	0.9286
LABPR8	IEDB_EPITOPE:231251	331	355	MVTGLRNIPSIQSRGLFGAIAGFIE	MVTGLRNIPSIQSRGLFGAIAGFIE	1
LABPR8	IEDB_EPITOPE:2150293	122	127	LSSVSS	LSTASS	0.8333
LABPR8	IEDB_EPITOPE:2223001	306	319	SLPFQNIHPVTIGE	SLPFQNIHPITIGK	0.8929
LABPR8	IEDB_EPITOPE:2234066	381	402	DQKSTQNAINGITNKVNSVIEK	DLKSTQNAIDEITNKVNSVIEK	0.8636
LABPR8	IEDB_EPITOPE:2257691	380	401	ADQKSTQNAINGITNKVNSVIE	ADLKSTQNAIDKITNKVNSVIE	0.8636
LABPR8	IEDB_EPITOPE:243849	77	82	WLLGNP	WLLGNP	1
LABPR8	IEDB_EPITOPE:213183	225	239	RRFTPEIAERPKVRD	KKFKPEIAIRPKVRD	0.8
LABPR8	IEDB_EPITOPE:504113	308	322	PFQNIHPVTIGECPK	PFQNIHPVTIGECPK	1
LABPR8	IEDB_EPITOPE:538780	41	50	VTVTHSVNLL	VTVTHSVNLL	1
LABPR8	IEDB_EPITOPE:538705	61	70	LKGITPLQLG	LKGIAPLQLG	0.9
LABPR8	IEDB_EPITOPE:538729	66	75	PLQLGNCNIA	PLQLGNCSVA	0.85
LABPR8	IEDB_EPITOPE:538764	126	135	SSFERFEIFP	SSFERFEIFP	1
LABPR8	IEDB_EPITOPE:538672	157	166	GKSSFYRNLL	GKSSFYRNLL	1
LABPR8	IEDB_EPITOPE:538683	222	231	NYNRRFTPEI	HYSRRFTPEI	0.8
LABPR8	IEDB_EPITOPE:538666	227	236	FTPEIAERPK	FTPEIAKRPK	0.9
LABPR8	IEDB_EPITOPE:538623	232	241	AERPKVRDQA	AKRPKVRDQE	0.8
LABPR8	IEDB_EPITOPE:538674	242	251	GRMNYYWTLL	GRINYYWTLL	0.95
LABPR8	IEDB_EPITOPE:538629	267	276	APRYAFALSR	APWYAFALSR	0.9
LABPR8	IEDB_EPITOPE:538658	272	281	FALSRGFGSG	FALSRGFGSG	1
LABPR8	IEDB_EPITOPE:538775	312	321	IHPVTIGECP	VHPVTIGECP	0.95
LABPR8	IEDB_EPITOPE:538685	317	326	IGECPKYVRS	IGECPKYVRS	1
LABPR8	IEDB_EPITOPE:538703	322	331	KYVRSAKLRM	KYVRSAKLRM	1
LABPR8	IEDB_EPITOPE:538622	327	351	AKLRMVTGLRNIPSIQSRGLFGAIA	AKLRMVTGLRNIPSIQSRGLFGAIA	1
LABPR8	IEDB_EPITOPE:538659	347	356	FGAIAGFIEG	FGAIAGFIEG	1
LABPR8	IEDB_EPITOPE:538774	362	371	IDGWYGYHHQ	VDGWYGYHHQ	0.95
LABPR8	IEDB_EPITOPE:538665	407	416	FTAVGKEFNK	FTAVGKEFNK	1
LABPR8	IEDB_EPITOPE:538701	427	451	KVDDGFLDIWTYNAELLVLLENERT	KVDDGFLDIWTYNAELLVLLENERT	1
LABPR8	IEDB_EPITOPE:538662	457	466	SNVKNLYEKV	FNVKNLYEKV	0.9
LABPR8	IEDB_EPITOPE:538711	462	471	LYEKVKSQLK	LYEKVKSQLK	1
LABPR8	IEDB_EPITOPE:538691	487	496	KCDNECMESV	KCNNECMESV	0.9
LABPR8	IEDB_EPITOPE:538696	497	506	RNGTYDYPKY	KNGTYDYPKY	0.95
LABPR8	IEDB_EPITOPE:538781	527	551	IYQILAIYSTVASSLVLLVSLGAIS	VYQILAIYSTVASSLVLLVSLGAIS	0.98
LABPR8	IEDB_EPITOPE:538704	547	556	LGAISFWMCS	LGAISFWMCS	1
LABPR8	IEDB_EPITOPE:10383	430	444	DGFLDIWTYNAELLV	DTKIDLWSYNAELLV	0.8
LABPR8	IEDB_EPITOPE:1056	440	454	AELLVLLENERTLDF	AELLVALENQHTIDL	0.8
LABPR8	IEDB_EPITOPE:539173	434	449	DIWTYNAELLVLLENE	DLWSYNAELLVALENQ	0.8438
LABPR8	IEDB_EPITOPE:738340	345	372	GLFGAIAGFIEGGWTGMIDGWYGYHHQN	GLFGAIAGFIEGGWQGMVDGWYGYHHSN	0.9107
LABPR8	IEDB_EPITOPE:738341	345	372	GLFGAIAGFIEGGWTGMIDGWYGYHHQN	GLFGAIAGFIENGWEGLIDGWYGFRHQN	0.8571
LABPR8	IEDB_EPITOPE:745428	194	198	WGIHH	WGIHH	1
LABPR8	IEDB_EPITOPE:745433	365	370	WYGYHH	WYGYHH	1
LABPR8	IEDB_EPITOPE:744994	194	209	WGIHHPSNSKEQQNLY	WGIHHPPNSKEQQNLY	0.9375
LABPR8	IEDB_EPITOPE:745465	128	137	FERFEIFPKE	FERFEIFPKT	0.9
LABPR8	IEDB_EPITOPE:837985	446	459	LENERTLDFHDSNV	MENERTLDFHDSNV	0.9643
LABPR8	IEDB_EPITOPE:204001	481	495	CFEFYHKCDNECMES	CFEFYHKCDNTCMES	0.9333
LABPR8	IEDB_EPITOPE:221216	545	559	VSLGAISFWMCSNGS	VSLGAISFWMCSNGS	1
LABPR8	IEDB_EPITOPE:200550	549	563	AISFWMCSNGSLQCR	AISFWMCSNGSLQCR	1
LABPR8	IEDB_EPITOPE:221495	553	566	WMCSNGSLQCRICI	WMCSNGSLQCRICI	1
LABPR8	IEDB_EPITOPE:839054	92	117	SWSYIVETPNSENGICYPGDFIDYEE	SWSYIVETPSSDNGTCYPGDFIDYEE	0.9038
LABPR8	IEDB_EPITOPE:840897	191	199	LVLWGIHHP	LVLWGIHHP	1
LABPR8	IEDB_EPITOPE:840892	307	312	LPFQNI	LPFQNI	1
LABPR8	IEDB_EPITOPE:840970	93	98	WSYIVE	WSYIVE	1
LABPR8	IEDB_EPITOPE:840903	244	255	MNYYWTLLKPGD	MNYYWTLVEPGD	0.875
LABPR8	IEDB_EPITOPE:840841	484	491	FYHKCDNE	FYHKCDNT	0.875
LABPR8	IEDB_EPITOPE:840943	495	502	SVRNGTYD	SVKNGTYD	0.9375
LABPR8	IEDB_EPITOPE:840966	544	552	LVSLGAISF	VVSLGAISF	0.9444
LABPR8	IEDB_EPITOPE:923147	351	368	AGFIEGGWTGMIDGWYGY	AGFIENGWEGLIDGWYGF	0.8056
LABPR8	IEDB_EPITOPE:923971	378	397	YAADQKSTQNAINGITNKVN	YAADLKSTQNAIDEITNKVN	0.85
LABPR8	IEDB_EPITOPE:923012	384	397	STQNAINGITNKVN	STQNAIDEITNKVN	0.8571
LABPR8	IEDB_EPITOPE:946589	329	340	LRMVTGLRNIPS	LRMVTGLRNIPS	1
LABPR8	IEDB_EPITOPE:1065936	300	325	LGAINSSLPFQNIHPVTIGECPKYVR	KGAINTSLPFQNIHPITIGKCPKYVK	0.8654
LABPR8	IEDB_EPITOPE:1065997	124	148	SVSSFERFEIFPKESSWPNHNTNKG	SVSSFERFEIFPKTSSWPNHDSNKG	0.9
LABPR8	IEDB_EPITOPE:1172621	14	38	AADADTICIGYHANNSTDTVDTVLE	TANADTLCIGYHANNSTDTVDTVLE	0.9
LABPR8	IEDB_EPITOPE:1161800	27	51	NNSTDTVDTVLEKNVTVTHSVNLLE	NNSTDTVDTVLEKNVTVTHSVNLLE	1
LABPR8	IEDB_EPITOPE:1162859	40	64	NVTVTHSVNLLEDSHNGKLCRLKGI	NVTVTHSVNLLEDKHNGKLCKLRGV	0.9
LABPR8	IEDB_EPITOPE:1172375	92	116	SWSYIVETPNSENGICYPGDFIDYE	SWSYIVETPSSDNGTCYPGDFIDYE	0.9
LABPR8	IEDB_EPITOPE:1145632	105	129	GICYPGDFIDYEELREQLSSVSSFE	GTCYPGDFIDYEELREQLSSVSSFE	0.96
LABPR8	IEDB_EPITOPE:1158864	118	142	LREQLSSVSSFERFEIFPKESSWPN	LREQLSSVSSFERFEIFPKTSSWPN	0.96
LABPR8	IEDB_EPITOPE:1140533	131	155	FEIFPKESSWPNHNTNKGVTAACSH	FEIFPKTSSWPNHDSNKGVTAACPH	0.86
LABPR8	IEDB_EPITOPE:1163235	235	259	PKVRDQAGRMNYYWTLLKPGDTIIF	PKVRDQEGRMNYYWTLVEPGDKITF	0.82
LABPR8	IEDB_EPITOPE:1146809	313	337	HPVTIGECPKYVRSAKLRMVTGLRN	HPITIGKCPKYVKSTKLRLATGLRN	0.84
LABPR8	IEDB_EPITOPE:1163468	339	363	PSIQSRGLFGAIAGFIEGGWTGMID	PSIQSRGLFGAIAGFIEGGWTGMVD	0.98
LABPR8	IEDB_EPITOPE:1142694	352	376	GFIEGGWTGMIDGWYGYHHQNEQGS	GFIEGGWTGMVDGWYGYHHQNEQGS	0.98
LABPR8	IEDB_EPITOPE:1180001	365	389	WYGYHHQNEQGSGYAADQKSTQNAI	WYGYHHQNEQGSGYAADLKSTQNAI	0.96
LABPR8	IEDB_EPITOPE:1180011	378	402	YAADQKSTQNAINGITNKVNSVIEK	YAADLKSTQNAIDEITNKVNSVIEK	0.88
LABPR8	IEDB_EPITOPE:1137428	391	415	GITNKVNSVIEKMNTQFTAVGKEFN	EITNKVNSVIEKMNTQFTAVGKEFN	0.96
LABPR8	IEDB_EPITOPE:1162644	404	428	NTQFTAVGKEFNKLEKRMENLNKKV	NTQFTAVGKEFNHLEKRIENLNKKV	0.96
LABPR8	IEDB_EPITOPE:1156056	417	441	LEKRMENLNKKVDDGFLDIWTYNAE	LEKRIENLNKKVDDGFLDIWTYNAE	0.98
LABPR8	IEDB_EPITOPE:1131855	430	454	DGFLDIWTYNAELLVLLENERTLDF	DGFLDIWTYNAELLVLLENERTLDY	0.96
LABPR8	IEDB_EPITOPE:1159730	443	467	LVLLENERTLDFHDSNVKNLYEKVK	LVLLENERTLDYHDSNVKNLYEKVR	0.94
LABPR8	IEDB_EPITOPE:1164264	469	493	QLKNNAKEIGNGCFEFYHKCDNECM	QLKNNAKEIGNGCFEFYHKCDNTCM	0.96
LABPR8	IEDB_EPITOPE:1140522	482	506	FEFYHKCDNECMESVRNGTYDYPKY	FEFYHKCDNTCMESVKNGTYDYPKY	0.94
LABPR8	IEDB_EPITOPE:1172218	495	519	SVRNGTYDYPKYSEESKLNREKVDG	SVKNGTYDYPKYSEEAKLNREEIDG	0.88
LABPR8	IEDB_EPITOPE:1136292	508	532	EESKLNREKVDGVKLESMGIYQILA	EEAKLNREEIDGVKLESTRIYQILA	0.82
LABPR8	IEDB_EPITOPE:1152749	521	545	KLESMGIYQILAIYSTVASSLVLLV	KLESTRIYQILAIYSTVASSLVLVV	0.9
LABPR8	IEDB_EPITOPE:1181119	534	558	YSTVASSLVLLVSLGAISFWMCSNG	YSTVASSLVLVVSLGAISFWMCSNG	0.98
LABPR8	IEDB_EPITOPE:1156351	547	566	LGAISFWMCSNGSLQCRICI	LGAISFWMCSNGSLQCRICI	1
LABPR8	IEDB_EPITOPE:1165813	344	368	RGLFGAIAGFIEGGWTGMIDGWYGY	RGLFGAIAGFIENGWEGLIDGWYGF	0.86
LABPR8	IEDB_EPITOPE:1148935	183	207	VNKKGKEVLVLWGIHHPSNSKEQQN	INDKGKEVLVLWGIHHPSTSADQQS	0.8
LABPR8	IEDB_EPITOPE:1151775	300	324	LGAINSSLPFQNIHPVTIGECPKYV	KGAINTSLPFQNIHPITIGKCPKYV	0.88
LABPR8	IEDB_EPITOPE:1171943	326	350	SAKLRMVTGLRNIPSIQSRGLFGAI	STKLRLATGLRNIPSIQSRGLFGAI	0.92
LABPR8	IEDB_EPITOPE:1134664	456	480	DSNVKNLYEKVKSQLKNNAKEIGNG	DSNVKNLYEKVRSQLKNNAKEIGNG	0.98

## Sheet: HI titer
Table S4: Raw data of HI.
	PR8				136NLG				137NLG
		GMT				GMT				GMT
	80	50.3968			160	89.797			80	56.5685
	80				160				80
	80				160				80
	40				80				40
	40				40				40
	20				40				40

## Sheet: MN titer
Table S5: Raw data of MN.
		PR8				136NLG				137NLG
		20	20			40	40			40	40
		20	20			80	80			40	40
		20	20			40	40			40	40
		40	40			80	80			20	20
		40	40			40	40			40	40
		80	80			80	80			80	80

## Sheet: Body weight
Table S6: Raw data of challenge experiment.
Days	PBS			PR8			136NLG			137NLG
0	1	1	1	1	1	1	1	1	1	1	1	1
1	0.974553	0.86	0.938144	1.01036	0.957718	1.0005	0.936819	1.03916	1.01147	0.965005	0.938992	0.958354
2	0.877098	0.82	0.917526	0.927461	0.881304	0.96048	0.898693	0.992167	0.954119	0.933192	0.912467	0.913196
3	0.817542		0.917526	0.92228	0.881304	0.955478	0.953159	1.01306	0.990615	0.885472	0.933687	0.928249
4			0.912371	0.958549	0.886398	0.965483	0.991285	1.01828	0.990615	0.906681	0.917772	0.933266
5			0.856598	0.917098	0.815079	0.975488	0.991285	1.03916	1.01668	0.853659	0.891247	0.938284
6			0.800206	0.92228	0.8	0.995498	0.991285	1.04439	1.02711	0.83245	0.880637	0.978424
7				0.92228	0.8	0.92046	0.953159	1.01828	0.964546	0.890774	0.891247	0.933266
